# Supplementary material for: The EGFR-HSF1 axis accelerates the tumorigenesis of pancreatic cancer
Source: J Exp Clin Cancer Res. 2021 Jan 9;40:25. doi: 10.1186/s13046-020-01823-4 (PMC7797143; doi:10.1186/s13046-020-01823-4)
Supplement: Supplementary file 4 — Additional file 4: Table S3. Source files of bioinformatics analysis on EGFR pathway (GEO GSE98399 datasets). [file 13046_2020_1823_MOESM4_ESM.xlsx]

## Sheet: GSE98399-geneMatrix
geneNames	GSM2593416	GSM2593420	GSM2593421	GSM2593445	GSM2593447	GSM2593436	GSM2593417	GSM2593418	GSM2593419	GSM2593437	GSM2593439	GSM2593440
A1BG	3.17849	2.93038	2.70249	3.53217	3.03866	3.2247	3.54315	3.30844	2.96665	3.14609	2.93038	3.21696
A1BG-AS1	5.2949	5.02725	5.27947	4.8366	4.85572	4.7608	5.36588	5.11502	4.902	4.57148	4.76142	4.73664
A1CF	3.9085	3.44268	3.66329	3.99081	4.30094	4.27642	3.6485	3.75788	3.60133	4.37818	6.53216	4.47389
A2M	3.99179	3.79867	3.96926	4.1532	4.075	4.16443	4.24772	4.27643	4.07498	4.04606	4.15584	4.0036
A2M-AS1	2.80801	3.06788	2.7416	3.29258	3.7725	3.27927	3.18945	3.50222	3.05585	3.57338	3.22999	3.081
A2ML1	3.6991	3.47101	3.38893	3.01053	3.15964	2.97564	3.3728	3.42651	3.45264	2.86686	3.00972	2.92303
A2MP1	4.6802	4.02896	4.68141	4.50312	4.70443	4.24288	4.62099	4.44739	4.06292	4.54014	4.42956	4.35806
A4GALT	5.92891	5.53599	5.98774	5.60509	5.33711	5.23643	6.04092	5.87049	5.81474	5.53064	5.20489	5.4204
A4GNT	4.53052	4.8134	4.63754	4.81073	5.04484	5.02994	4.63688	4.41917	4.70163	4.71084	4.90507	5.22631
AA06	4.06152	4.18968	4.85962	4.60978	4.13955	3.89046	4.17023	4.13955	4.36492	4.23573	4.21451	4.22929
AAAS	6.27262	6.31633	6.36022	5.87999	5.83929	6.10595	6.48217	6.5508	6.34245	5.91607	6.03805	6.12125
AACS	8.87852	8.94255	8.76368	9.46208	9.2575	9.00003	9.0537	8.30214	8.91786	9.59556	9.47349	9.57518
AACSP1	2.43525	2.31828	2.59579	2.56496	2.49377	2.58785	2.56781	2.45066	2.48508	2.33139	2.3824	2.43002
AADAC	6.22813	6.81974	6.88746	3.89261	5.3192	6.59702	7.28062	6.54564	6.60136	5.33499	5.12999	5.6561
AADACL2	2.50923	2.4594	2.31863	2.7777	2.42443	2.61101	2.62682	2.1616	2.22419	2.30922	2.2661	2.61422
AADACP1	6.1734	6.59169	6.22133	3.05481	3.63374	3.29288	6.3979	6.39435	5.92881	4.8484	4.34396	4.93992
AADAT	5.94438	5.80541	5.60602	5.45892	5.97379	5.23784	5.58692	5.51957	5.54483	6.10933	5.96403	5.8606
AAED1	8.54921	8.78358	8.66121	7.82027	7.56239	8.03032	8.41231	8.43464	8.51848	7.58919	7.67099	7.36688
AAGAB	6.10202	6.01321	6.03528	6.00075	5.88839	6.00167	5.91266	5.78648	5.91674	5.8139	5.93216	5.81658
AAK1	4.94945	4.92984	5.01457	5.16142	5.11442	5.12918	4.92772	4.84048	4.85341	4.89412	5.04532	5.09299
AAMDC	4.99216	5.10672	5.27167	5.10373	4.76695	4.69763	5.32031	5.36587	5.55981	5.35991	5.31962	5.32103
AAMP	9.30916	9.38955	9.28014	9.33823	9.41151	9.49652	9.22949	9.29944	9.564	9.23363	9.43321	9.29242
AANAT	3.85908	3.11246	3.18658	3.48147	3.18474	3.83039	3.39013	3.38057	2.99834	3.36699	3.04259	3.60345
AAR2	7.44422	7.5572	7.64464	7.11384	7.3518	7.36751	7.53292	7.39544	7.61382	7.38841	7.39824	7.59463
AARS	9.91459	10.2797	10.159	9.51373	8.97652	9.2266	9.51346	9.6937	10.0434	8.89478	8.85189	8.78867
AARS2	6.18595	6.21715	6.01574	6.3003	6.40722	6.53146	6.1809	6.23386	6.18548	6.57575	6.50801	6.42908
AASDH	6.78305	7.02645	6.86654	6.72073	6.79003	6.99911	6.88969	6.69318	6.90275	7.05335	7.11544	7.03892
AASDHPPT	6.85707	7.16158	7.01622	6.65917	6.3696	6.53655	6.78071	6.77138	7.15854	6.69041	6.75554	6.69148
AASS	3.44287	2.95662	2.8757	2.94747	2.53983	2.44935	3.10009	3.17225	3.1341	2.52294	2.62473	2.40733
AATBC	4.06944	3.92388	4.05082	6.30539	5.3029	4.84146	4.13173	4.5494	3.68954	7.14166	6.08069	6.64593
AATF	9.46335	9.53793	9.61671	9.39744	9.49921	9.61852	9.31665	9.31056	9.51812	9.71367	9.7581	9.65398
AATK	7.50973	7.36497	7.65606	8.0769	8.15347	8.37006	7.5878	7.35593	7.28965	7.9777	7.8302	8.29843
ABAT	6.06761	6.36707	6.28422	4.42253	4.07729	4.04839	6.92418	7.33183	7.49455	4.83111	4.94687	5.01625
ABCA1	4.50596	4.81965	4.54314	5.40452	4.84291	4.94231	5.08264	5.19328	5.05002	5.8501	5.6049	6.35466
ABCA11P	6.03784	6.43308	5.77203	5.20336	5.44542	5.10873	5.99172	5.81422	6.1053	5.32105	4.94609	5.55999
ABCA12	4.64468	5.70307	3.93679	2.94478	2.47131	2.73781	4.33928	3.21908	4.52534	2.7955	2.42264	2.33671
ABCA13	2.07066	2.10523	2.06102	2.11082	2.15705	2.13327	2.04442	2.22274	2.13173	2.0306	2.26897	2.26108
ABCA17P	3.97787	3.55596	3.57221	4.286	4.47959	3.88862	3.72528	3.51817	3.93594	4.18326	3.91521	3.73263
ABCA2	5.39656	5.43342	5.47164	5.59375	5.38076	5.39316	5.60589	5.73865	5.34342	5.16886	5.35146	5.17021
ABCA3	7.0064	6.36195	6.61468	7.55566	7.53711	7.853	6.31088	6.9816	6.33646	7.42946	6.9563	7.37669
ABCA4	3.68884	3.50536	3.68955	3.87316	3.79023	3.36677	3.90889	3.67706	3.58007	3.66101	3.60201	3.68146
ABCA5	3.26736	3.80777	3.39422	4.43042	4.09313	4.4705	3.86171	3.07455	3.75264	5.24114	5.29534	5.22648
ABCA6	2.63063	2.62597	2.7777	2.43785	2.55018	2.61211	2.77304	2.65745	2.52735	2.46687	2.59238	2.58468
ABCA7	6.43704	6.54375	6.62441	6.07057	5.73378	5.91373	6.84372	6.89613	6.67265	5.85967	5.87383	5.84928
ABCA8	3.14853	2.79972	3.03813	2.91561	2.8734	2.96795	3.07521	3.12268	3.07529	2.79437	2.82117	2.84834
ABCA9	2.84339	2.7099	2.82152	2.57464	2.55455	2.63211	2.62441	3.03527	2.67907	2.61125	2.51795	2.5814
ABCB1	2.56244	2.73258	2.94029	3.15127	2.50306	2.76651	2.88715	2.76122	2.66165	2.45276	2.72696	2.57875
ABCB10	8.42785	8.54777	8.17566	7.75116	8.38184	8.58322	8.09679	8.1838	8.33386	7.45596	7.68325	7.58801
ABCB11	3.45863	3.31484	3.45855	3.0132	3.19293	3.00021	3.14587	3.48317	3.4207	2.96792	3.01705	3.13532
ABCB4	3.70952	3.41595	3.46423	3.74813	3.73422	3.23519	3.63006	3.79253	3.72063	3.72937	3.43701	3.89528
ABCB5	3.25081	3.06225	3.06456	3.20461	3.26551	3.39665	3.31705	3.29207	3.00797	3.06682	3.08647	3.12687
ABCB6	6.30474	6.24429	6.33485	5.79482	5.66667	5.65014	6.32787	6.24551	6.38705	5.71474	5.56725	5.63557
ABCB7	8.36999	8.67824	8.46862	7.88014	8.08748	8.39129	8.33684	7.93553	8.2876	8.31232	8.63326	8.34168
ABCB8	4.89656	4.68643	4.78608	4.67388	4.80809	4.89483	4.74193	4.82176	4.52972	4.64784	4.59087	4.51363
ABCB9	5.57055	5.57434	5.79818	4.9591	4.81797	4.72775	5.44142	5.30964	5.46333	4.59534	4.36469	4.412
ABCC1	8.50172	9.05784	8.56218	7.56656	7.43079	7.62309	8.47322	8.64438	8.91738	7.86892	8.16781	8.13316
ABCC10	6.48645	6.7733	6.44617	7.31371	7.57139	7.4426	6.64227	6.63383	6.69696	7.72242	7.57398	7.45937
ABCC11	4.03451	3.77894	3.88764	3.82337	4.11081	3.77887	4.27705	4.10106	3.71294	3.87024	3.92658	4.01249
ABCC12	3.26391	2.98629	2.91984	3.31	3.05864	3.04266	2.98212	2.88676	3.06142	2.84023	3.10202	3.0589
ABCC13	3.16335	3.03984	3.10368	3.68757	3.28942	3.44013	3.16177	2.95202	3.07036	3.28482	3.26808	3.19058
ABCC2	5.32517	5.09658	5.27947	3.4388	4.06262	3.83783	5.57583	5.40197	5.43334	3.49558	3.62055	3.30844
ABCC3	8.16411	8.15945	8.03517	8.51777	8.51927	8.69767	7.73982	7.45391	7.38407	8.19219	8.2365	8.26663
ABCC4	5.54432	5.83119	5.51357	4.85174	5.07693	5.24999	5.05078	5.26501	5.32575	4.8959	4.88657	4.75828
ABCC5	5.95823	5.97825	5.78043	6.26982	6.4783	6.64349	6.5248	5.92744	6.23308	6.61539	6.52429	6.63899
ABCC6P1	3.60522	3.56612	3.70259	3.58342	3.88046	3.98753	4.34747	4.0017	3.67245	4.50913	4.39857	4.83339
ABCC8	5.64736	5.14876	5.17795	5.46404	5.14169	4.93456	5.37898	5.43491	5.24587	5.49168	5.26057	5.32069
ABCC9	2.96158	2.93563	2.88038	3.01749	3.09786	3.05037	3.03858	3.11977	2.92979	3.035	3.04482	3.09597
ABCD1	6.08721	6.07391	6.10512	5.93171	5.71636	5.83898	6.15246	6.3788	6.07725	5.62181	5.77264	6.00537
ABCD2	2.13092	1.94708	2.04389	2.03442	2.1242	2.03757	2.37336	2.07722	2.0424	2.18414	1.97479	2.0135
ABCD3	7.62862	7.76906	7.52676	8.02075	7.84668	8.58863	7.85297	7.1884	7.59758	7.65371	7.66281	7.50938
ABCD4	5.73733	5.78918	5.78531	5.87278	6.06493	5.7022	5.74202	5.78276	5.7551	6.11141	5.93557	6.3294
ABCE1	9.71268	9.78474	9.66243	8.56889	8.98044	9.00502	8.97803	9.52403	9.44064	8.6846	8.82975	8.40595
ABCF1	8.97081	9.21785	9.31799	9.17896	9.05062	9.1817	9.09395	9.16091	9.28556	9.19036	9.20307	9.11071
ABCF2	6.20643	6.38221	6.23678	6.1144	6.17152	6.12367	5.96741	6.10692	6.31058	6.10948	6.08366	6.13037
ABCF3	6.86321	7.15934	6.95329	7.36764	7.4291	7.60972	6.91368	6.60414	7.10472	7.30005	7.47677	7.45555
ABCG1	4.9325	5.56039	5.06868	6.20426	5.56122	5.92724	6.18939	5.48831	5.82171	7.19834	6.9984	7.49309
ABCG2	4.18426	3.95349	3.74575	5.68149	7.19265	7.75778	4.04362	3.14478	4.71886	7.09068	8.4192	7.45034
ABCG4	4.3079	3.96828	4.19951	4.30934	4.09377	4.04116	4.52692	4.47378	3.9489	4.04997	3.86588	3.86798
ABCG5	4.37121	4.14626	3.93744	3.81813	4.2748	4.08045	4.63686	4.23853	4.21934	4.28767	4.74675	4.67393
ABCG8	4.91652	5.03493	4.78147	4.97851	4.99936	5.39848	4.97625	5.19183	5.04365	4.83169	4.95802	5.1133
ABHD1	3.9553	3.76599	4.16995	4.04207	4.29434	4.20723	4.19778	4.20511	4.04847	4.17085	4.04199	4.10803
ABHD10	8.18112	8.53019	8.27646	7.48826	7.27467	7.62035	7.96814	7.75026	8.22266	7.71584	7.65854	7.70044
ABHD11	6.35315	6.46941	6.4914	6.7739	6.73217	6.6989	6.29993	6.15483	6.47807	6.74869	6.62008	6.67283
ABHD12	7.06995	7.21709	7.20311	7.85661	7.60024	7.49006	7.42583	7.19213	7.64413	7.4535	7.3711	7.43388
ABHD13	5.50114	6.13645	5.5784	6.10833	6.01781	5.96015	5.23227	4.95862	5.6073	6.01677	6.05877	5.91933
ABHD14A	7.60499	7.72078	7.67064	6.56766	6.1892	6.3327	7.93715	7.26169	7.70348	6.15383	6.17599	6.45618
ABHD14A-ACY1	9.36513	9.29782	9.45709	8.88319	9.20592	9.21594	8.81089	8.5282	8.75828	8.66412	8.8703	8.79026
ABHD14B	7.29725	7.5848	7.37678	8.59563	8.5802	8.60242	7.04162	5.91203	7.12049	8.74551	8.4004	8.83081
ABHD15	6.79921	7.17424	7.08927	6.71582	6.51151	6.51415	7.02609	6.39457	7.35564	6.73596	6.70965	6.76846
ABHD16A	6.32652	6.12903	6.27887	6.20692	6.15497	6.4081	6.49998	6.22479	6.19661	6.2733	6.14857	6.40335
ABHD16B	5.06889	5.02539	4.96407	4.73453	4.9229	4.84349	4.94511	5.06491	4.73453	4.73453	4.68937	4.5865
ABHD17A	8.34532	8.39048	8.48074	8.83025	8.64317	8.50511	8.44554	8.21157	8.36017	8.47289	8.19819	8.34512
ABHD17B	5.92377	5.95631	5.93852	6.34423	5.95598	6.09525	6.12187	6.06104	6.03867	6.38939	6.49903	6.3017
ABHD17C	10.5254	10.582	10.4058	11.4595	11.5835	11.7441	10.6448	10.4109	10.4828	11.1654	11.3405	11.1659
ABHD18	6.42457	6.7774	6.30452	5.35718	5.80692	5.72552	6.31556	5.88992	6.55997	5.85054	6.00063	5.70334
ABHD2	8.50902	8.7673	8.43458	9.73199	9.25041	9.39541	8.49974	7.92609	8.48112	9.31464	9.46872	9.40911
ABHD3	8.96387	9.15862	8.64416	9.19772	9.18606	8.98927	9.23888	8.86277	8.90438	8.78034	8.80091	8.45471
ABHD4	6.54352	6.40451	6.53426	6.64423	6.53449	6.49648	6.82017	6.50664	6.6347	6.77327	6.74507	6.99029
ABHD5	5.17725	5.46174	5.2924	5.01778	4.92487	4.82472	5.15771	5.14895	5.3927	4.93793	4.90257	4.62342
ABHD6	5.61538	5.69893	5.51348	5.26678	5.45834	5.07241	5.31483	5.47307	5.58375	5.35954	5.44992	5.11547
ABHD8	3.55102	3.28092	3.75487	3.618	3.54096	3.72467	3.74607	3.58043	3.63582	3.59869	3.79028	3.79054
ABI1	6.07055	6.29646	6.00395	6.84192	6.91408	6.95685	6.2267	5.99734	6.37806	6.95811	6.87797	6.97782
ABI2	6.26686	6.53869	6.34517	6.04984	5.86856	5.75978	5.99558	5.91086	6.13535	6.05652	6.07526	5.9957
ABI3	5.7848	5.50287	6.0087	5.59872	5.77284	5.84441	6.08725	6.12828	5.78042	5.95018	5.67801	6.12888
ABI3BP	2.94245	2.59082	2.68942	2.60194	2.56853	2.50395	2.77344	2.72068	2.73956	2.44174	2.61053	2.56273
ABL1	7.34339	7.80458	7.50615	7.73115	7.65616	7.75034	7.60314	7.79404	7.98237	8.34219	8.20911	8.48007
ABL2	6.51588	7.04606	6.92766	6.01592	5.81554	5.97998	6.2306	6.54694	6.58373	6.09527	6.28193	6.2028
ABLIM1	9.88174	10.1143	9.95938	9.35475	9.09033	9.18799	10.4202	10.1771	10.4662	9.60472	9.49544	9.63983
ABLIM2	5.06861	4.81261	4.92801	5.07969	5.07921	5.11503	5.13719	5.55143	5.2083	4.9939	5.02779	4.98925
ABLIM3	8.26206	8.40588	8.36532	6.35378	6.04378	5.98747	7.97695	8.03811	8.22708	5.1187	5.45964	5.39527
ABO	5.09711	5.22122	5.08922	5.21515	4.97624	5.17243	5.17559	5.08837	5.13581	5.04369	5.10111	5.02158
ABR	6.36598	6.65407	6.68571	5.9229	5.92	5.81673	6.05177	6.01346	6.27018	5.93069	6.06488	5.91787
ABRA	2.72283	2.5066	2.47389	2.55028	2.57449	2.67173	2.65901	2.46134	2.48183	2.59055	2.46384	2.60619
ABRACL	8.21366	8.4375	8.15514	8.69101	9.21098	9.38125	8.55424	8.41157	8.7922	9.49891	9.57018	9.57665
ABT1	8.09801	8.50225	8.45942	8.29768	8.187	8.27278	8.14796	7.93039	8.31755	8.18859	8.14947	8.37209
ABTB1	4.93871	4.80011	4.77203	4.5527	4.63643	4.63859	4.77208	4.9533	4.70616	4.50863	4.5102	4.49084
ABTB2	6.04238	6.01508	5.84575	5.84854	5.63042	5.8166	5.99215	6.36172	6.04833	5.67878	5.29254	5.45582
ACAA1	9.33433	9.39734	9.54797	8.84627	9.08887	9.11723	9.91119	9.28701	9.86618	8.89068	8.96314	8.99261
ACAA2	7.09919	7.10645	7.09831	6.86104	6.84594	7.12435	7.15333	7.11831	7.12179	7.2373	7.10013	7.21398
ACACA	7.9722	8.1454	7.97175	7.84355	8.30002	7.95503	7.60262	6.99373	7.62294	7.74399	7.82755	7.69305
ACACB	4.61479	4.62411	4.70575	4.88666	4.92378	4.76409	4.94579	4.74434	4.74186	5.0503	4.94141	5.209
ACAD10	4.80907	4.56833	4.52611	4.6618	4.56806	4.73908	4.45346	4.92863	4.59481	4.75529	4.88552	4.85193
ACAD8	7.30153	7.63562	7.25182	6.16976	6.28604	6.84936	7.36527	7.4587	7.78096	7.04753	6.96739	7.14727
ACAD9	5.92278	5.91259	5.98156	5.79158	5.99543	6.08571	5.83324	5.86235	5.82217	5.7419	5.65576	5.73067
ACADL	2.79334	2.64259	2.542	2.46516	2.50976	2.4527	2.32783	2.57956	2.47702	2.38553	2.33022	2.50419
ACADM	10.1744	10.3041	10.1312	9.49524	9.52724	9.00248	10.2121	9.92056	10.2377	9.7551	9.86109	9.88752
ACADS	6.44907	6.52982	6.75098	6.68384	6.71662	6.87486	6.70773	6.27089	6.43054	6.7845	6.78628	6.62188
ACADSB	6.25638	6.50966	5.95118	6.60399	6.74236	7.21127	6.7701	5.83855	6.7008	6.69736	6.6794	6.78807
ACADVL	9.58622	9.81642	9.84934	9.62158	9.33061	9.29631	9.19312	8.71752	9.4635	9.16179	8.98024	9.06727
ACAN	5.50881	5.21983	5.50206	5.37951	5.4514	4.91117	5.44342	5.49009	5.01011	5.08774	5.02295	5.159
ACAP1	5.26608	5.13173	5.238	4.85164	4.5794	4.90226	5.24778	5.22208	5.13686	4.57401	4.70701	4.39497
ACAP2	5.92048	6.3527	5.85954	6.22715	6.22891	6.50652	6.02116	5.91828	6.02518	6.15509	6.28922	6.10763
ACAP3	5.34456	5.52186	5.63967	5.39604	5.38485	5.4868	5.56872	5.18892	5.69084	5.40999	5.38999	5.38275
ACAT1	5.37292	5.44548	5.30253	4.98216	5.25365	5.36074	5.21234	4.97911	5.29624	4.97225	4.92732	4.96865
ACAT2	8.5143	8.46785	8.44667	7.58088	8.62569	8.39949	7.98712	7.53562	8.23587	6.28507	6.28608	5.41742
ACBD3	8.26994	8.46643	8.4023	8.43844	8.13029	8.39584	8.55103	8.39796	8.49181	8.45875	8.58138	8.38005
ACBD4	5.59526	5.42663	5.17564	5.45388	5.38295	5.58321	5.22041	5.50755	5.33234	5.70167	5.4928	5.81018
ACBD5	7.40317	7.76944	7.36093	8.80776	8.53121	8.69457	7.70138	6.80169	7.68963	8.75704	8.67861	8.81997
ACBD6	8.67811	8.87675	8.8841	8.82089	8.80463	9.00328	8.83805	8.6692	8.92622	8.76015	8.91404	8.94249
ACCS	5.83191	6.01554	6.21145	6.9294	6.99789	7.3216	6.5996	6.34776	6.39896	7.71259	7.05662	7.42555
ACD	7.1366	7.87246	7.65248	6.96594	7.061	6.81317	6.97066	7.22626	7.41322	6.99945	6.59529	6.54573
ACE	4.53007	4.42244	4.53718	4.33087	4.10121	4.18844	4.50935	4.73912	4.5022	4.33534	4.0393	4.26503
ACE2	3.1464	3.18799	3.07595	3.10189	3.18183	3.04244	3.47262	3.30905	3.36481	2.99761	3.28669	3.22308
ACER1	4.34011	3.82622	4.47497	4.11503	4.48662	3.8257	4.35715	4.48512	4.21772	3.7485	3.80153	3.56616
ACER2	5.28864	6.08631	4.93579	7.32501	6.50432	6.72568	7.09908	5.17107	6.41118	5.70676	6.42685	5.89886
ACER3	5.93522	6.27811	5.90087	6.21846	6.30668	6.3504	6.14146	6.13672	6.30044	6.6762	6.62801	6.42252
ACHE	5.12639	4.91118	5.08583	4.91413	5.02171	4.94543	4.88924	5.11712	4.81788	4.86001	4.70117	4.64415
ACIN1	6.10563	6.00244	6.35305	6.4183	6.10208	6.26085	6.2855	6.28003	6.21433	6.48384	6.50246	6.54515
ACKR1	5.09809	4.40096	4.46612	4.35243	4.76098	4.51577	4.92567	4.75518	4.54266	4.15376	4.61812	4.52042
ACKR2	4.40147	3.94153	4.40106	4.146	4.29167	4.12648	4.44921	4.30643	4.17096	3.94492	4.05564	4.11182
ACKR3	3.34697	3.16786	3.19787	3.52134	3.46558	3.42022	3.293	3.2756	3.18267	3.51352	3.43992	3.2189
ACKR4	3.03704	3.79392	3.08516	3.14274	3.11733	2.89678	4.59988	3.80189	4.39392	3.14969	2.75157	2.90121
ACLY	8.92653	9.20231	9.10625	9.07467	9.57669	9.68245	8.73129	8.69551	9.05665	9.22866	9.14303	8.93695
ACMSD	3.37356	2.89231	2.85918	3.26172	3.3629	3.2032	3.28754	3.07072	2.96665	3.31054	3.61802	3.54419
ACO1	6.17664	6.26474	6.36026	5.84507	6.08072	6.26973	6.23392	5.65827	6.36462	6.0358	6.23049	6.03784
ACO2	6.80933	6.90554	6.87567	6.57927	6.29986	6.31046	6.95886	6.96649	6.86712	6.47004	6.00859	6.30078
ACOD1	3.44435	3.50635	3.2062	3.4414	3.27117	3.51467	3.58794	3.2722	3.24411	3.21123	3.37618	3.33691
ACOT1	8.10772	8.34519	8.04468	7.22993	7.21179	7.50074	8.39526	8.2245	8.63139	8.43797	7.85433	8.48411
ACOT11	4.74342	4.67688	4.86247	5.13696	4.9752	4.90681	4.98158	4.859	4.6716	4.91402	5.06079	5.0712
ACOT12	2.14352	2.27068	2.20891	2.24686	2.19853	2.29349	2.39308	2.17545	2.33505	2.38535	2.35281	2.37056
ACOT13	8.4577	8.61917	8.57826	8.96303	8.81559	8.85512	9.05198	8.72178	9.2332	9.26022	9.09329	9.2744
ACOT4	7.95133	8.10022	7.8707	6.98976	7.02766	7.35033	7.7965	7.80108	7.89826	7.12401	6.68548	6.74855
ACOT6	2.94205	2.96715	3.18543	2.83327	2.57771	2.93851	3.36542	3.4592	3.09682	3.14969	2.73796	3.05922
ACOT7	7.74698	7.71585	8.03025	6.78854	7.32643	7.62445	7.36769	7.6027	7.59852	7.36935	7.70986	7.35061
ACOT8	5.68518	5.82781	5.85064	6.40104	6.5645	6.52174	5.47904	5.52973	5.75887	6.50109	6.44519	6.64274
ACOT9	9.39429	9.47683	9.60568	8.25852	8.49683	8.63253	9.13719	9.20296	9.32732	7.56329	7.38182	7.37466
ACOX1	6.47959	6.63378	6.42753	6.73125	6.59788	6.42225	6.46062	6.15626	6.64464	6.66417	6.64511	6.48333
ACOX2	4.81746	3.71994	4.53497	6.02997	6.0839	6.55889	4.43391	4.52091	4.53177	5.77694	5.78979	5.73619
ACOX3	5.99609	6.60264	6.39113	5.79826	5.9242	6.45647	7.05997	6.55722	7.11196	6.02627	6.20948	6.23349
ACOXL	3.33847	3.30103	3.39307	3.5004	3.35753	3.66169	3.39655	3.64139	3.35014	3.57831	3.47812	3.414
ACP1	7.97757	8.23355	8.1138	8.02508	8.17724	8.26392	8.03452	7.91573	8.20406	8.1024	8.11951	7.88612
ACP2	7.02688	7.38672	7.21671	7.94668	7.81343	7.7652	7.44704	7.31334	7.49339	8.39494	8.0081	8.21471
ACP5	6.06281	6.04392	5.87938	6.19791	5.9684	5.8188	6.22625	6.4836	6.44479	6.08683	6.19463	6.12893
ACP6	6.27301	6.23214	6.21018	6.63315	6.51688	6.65785	6.21018	5.72896	5.83602	6.57341	6.21307	6.51086
ACPP	4.38942	4.43989	4.12336	5.37096	5.33078	5.5925	4.78729	4.53969	4.75618	5.21715	5.29241	5.11896
ACPT	5.62569	5.62419	5.09431	6.20317	6.15728	5.92469	5.50079	5.6945	5.58334	5.80158	5.83304	5.91191
ACR	5.06589	5.08632	5.54067	5.75847	5.4485	5.32149	5.39416	5.19908	5.0756	5.3954	4.91468	5.32783
ACRBP	4.94973	4.87001	4.64544	5.339	5.65307	5.50892	4.52404	5.19299	4.83837	6.11556	6.05328	6.07141
ACRC	3.79231	4.24911	4.20033	3.99763	4.1163	4.15987	4.02916	4.04185	4.40951	3.88081	4.28927	4.33622
ACRV1	4.40825	4.05033	4.14329	4.33921	4.14541	4.1536	4.32427	4.4903	4.35007	4.23532	4.10675	4.2791
ACSBG1	3.61117	3.33841	3.95936	3.44571	3.64389	3.9261	3.6449	3.65992	3.4263	3.86421	3.59102	3.77798
ACSBG2	4.11353	4.26945	3.66616	3.90028	3.56494	4.07219	3.51247	4.32512	3.97576	3.61345	3.66617	3.71732
ACSF2	6.80395	6.99825	7.22232	7.24867	7.47441	7.7521	6.99484	6.83301	7.4982	7.78226	7.85244	7.91479
ACSF3	5.27088	5.01498	5.12761	5.15082	5.1165	5.08122	5.28627	5.24668	5.12771	4.99832	5.16106	5.1649
ACSL1	8.19176	8.42406	8.07829	7.5638	7.71184	7.87624	8.13377	7.18659	8.26037	7.1982	7.11226	7.09277
ACSL3	9.23128	9.66852	9.29848	9.00274	9.42786	8.87555	9.11501	8.98726	9.46576	8.84726	9.0924	8.8708
ACSL4	4.65345	4.75197	4.62552	4.58849	4.74179	4.82083	4.43652	4.42664	4.33541	4.88515	4.51357	4.57525
ACSL5	10.44	10.6328	10.4634	9.10128	9.69801	9.44761	9.92919	10.1504	10.3716	8.67431	9.09937	9.00583
ACSL6	3.4182	3.2903	3.31129	3.37265	3.34268	3.22217	3.24271	3.3698	3.20153	3.25577	3.17668	3.28712
ACSM1	3.36274	3.16674	3.0481	3.43857	3.29539	3.1416	3.25835	3.43792	3.01816	3.15187	3.34971	3.27724
ACSM2A	2.30727	2.21395	2.18667	2.76714	2.40804	2.29118	2.2637	2.37128	2.15499	2.26307	2.23632	2.57021
ACSM2B	3.63266	3.39838	3.36333	3.28674	3.35205	3.32471	3.3966	3.50491	3.29569	3.05208	3.35203	3.28488
ACSM3	4.33225	4.74189	4.02005	5.30851	5.91095	6.30791	5.01297	4.04391	5.20497	6.40298	7.00421	6.93651
ACSM5	3.64019	3.53984	3.69702	3.73692	3.71629	3.51319	3.82728	3.69818	3.64843	3.48745	3.57842	3.3417
ACSS1	5.34253	5.10232	5.20586	5.40037	5.30706	5.38321	5.50886	5.46147	5.24314	5.3978	5.49817	5.44281
ACSS2	7.12259	7.06766	7.33207	6.5659	7.44934	7.40299	7.15752	6.60729	7.06309	8.02098	8.48947	8.35338
ACSS3	3.23628	3.13593	3.17673	3.22231	3.3149	2.99338	2.99825	3.11678	3.20842	2.87111	3.09101	3.1138
ACTA1	3.72367	3.74016	3.28159	3.05861	3.14345	2.96376	3.56004	3.72887	3.53458	2.76976	2.72419	3.14983
ACTA2	4.15193	4.20157	4.14219	4.0172	3.66931	3.82813	4.17397	4.40778	4.42091	3.72445	3.6638	3.80073
ACTA2-AS1	4.43315	4.1146	4.57009	4.21489	4.16971	4.3585	4.15166	4.62213	4.27798	4.38779	4.35768	4.09807
ACTB	13.1612	13.197	13.2147	12.5218	12.6336	12.5464	13.1672	13.3153	13.3945	12.3472	12.115	12.1769
ACTBP9	7.81834	7.80606	7.88201	7.44008	7.32883	7.24369	7.77932	8.01618	8.08911	7.23521	7.07209	6.85135
ACTC1	6.44432	6.07729	6.04375	6.13997	5.48743	5.95157	5.95133	6.58914	6.62589	5.81182	5.80016	5.51161
ACTG1	13.5049	13.5569	13.5827	13.4987	13.5456	13.5857	13.3772	13.3042	13.5522	13.3871	13.5148	13.2991
ACTG1P17	3.91882	3.74118	3.7782	3.98295	3.95715	3.7527	3.98346	3.87821	3.90467	3.74059	3.83321	3.85267
ACTG1P4	5.54772	4.15107	4.31093	4.17016	4.28783	4.61181	5.43443	5.4378	4.01346	4.66875	5.07307	4.62295
ACTG2	5.82501	5.66855	5.95868	5.85173	5.3859	5.67837	6.01412	5.86139	5.72146	5.5909	5.48287	5.47332
ACTL10	6.07947	5.47881	5.67191	6.57482	6.76835	6.61154	5.91429	5.86496	5.66183	6.47925	6.57035	6.95511
ACTL6A	9.84033	9.89973	9.60193	10.1148	10.4671	10.2492	9.34673	9.73024	9.55669	10.0365	10.2222	9.92255
ACTL6B	4.09619	4.20563	4.63902	3.98704	4.37122	4.23902	4.17627	4.53905	4.06336	4.21561	4.10623	4.01889
ACTL7A	5.84729	5.33691	5.36734	5.11256	5.55011	5.12163	5.61961	5.39814	5.18085	5.30065	5.60896	5.70228
ACTL7B	4.8793	4.70953	4.64246	5.00124	4.69036	5.21854	4.92294	5.16325	4.73306	4.8442	4.8518	4.52042
ACTL8	5.88844	5.58364	5.73145	5.88377	5.60909	5.37963	5.74944	6.13703	5.36266	5.18467	5.15567	5.5484
ACTL9	3.64263	3.59542	3.64263	4.32918	3.70095	3.52931	3.59836	3.48969	3.91878	3.64263	3.50382	3.56487
ACTN1	8.80854	8.73692	8.97171	8.27809	8.26859	7.96421	8.78143	9.10651	8.93254	8.06397	7.90437	8.07
ACTN2	3.48152	3.45538	3.65087	3.75634	3.66528	3.50467	3.76177	3.65237	3.50816	3.4191	3.37051	3.42146
ACTN3	4.42118	4.53437	4.62017	4.42118	4.23913	4.37175	4.58869	4.7801	4.55133	4.33936	4.1066	4.26951
ACTN4	9.6227	9.84516	9.82137	8.11067	8.06697	8.32271	9.5478	9.40572	9.72146	8.17295	8.42463	7.99586
ACTR10	10.112	10.4264	10.0933	10.4274	10.2149	10.2594	10.3125	10.3301	10.5446	10.385	10.0883	10.3676
ACTR1A	8.32949	8.63147	8.67454	7.89366	7.77276	7.91255	8.58659	8.29984	8.7005	7.91865	7.55225	7.87387
ACTR1B	8.42273	8.37162	8.45711	8.63257	8.28204	8.11417	8.4582	8.46662	8.51015	8.25045	8.21159	8.22492
ACTR2	7.19432	7.25416	7.14768	7.34239	7.34848	7.6038	7.14223	7.19008	7.26303	7.50526	7.56265	7.35233
ACTR3	8.98393	9.15346	9.02723	9.4332	9.48758	9.57659	8.80098	8.55455	8.99014	9.2613	9.25948	9.08857
ACTR3B	5.75096	6.33701	5.75454	6.49884	6.95829	7.03847	5.63047	5.54812	5.8608	6.83494	6.63306	6.62709
ACTR3BP2	4.15937	3.85824	4.16066	4.20953	4.51344	3.91877	4.31588	4.49771	3.78763	4.19496	4.28907	3.92146
ACTR3C	6.26539	6.60106	6.4948	5.93355	6.0267	5.95097	6.34781	5.76504	6.34912	6.00221	5.79343	6.1808
ACTR5	6.29951	6.38093	6.28806	6.74837	6.77344	6.92027	6.12504	6.12218	6.51484	6.74853	6.78497	6.45443
ACTR6	6.23835	6.3258	6.13393	6.30528	6.39956	6.21142	6.2784	6.15523	6.43389	6.30976	6.60001	6.3412
ACTR8	6.40843	6.699	6.71067	6.81644	6.72861	6.87845	6.77373	6.54321	6.85445	7.03319	6.79779	7.11359
ACTRT2	4.91576	4.18929	4.5618	4.72655	4.35653	4.67337	4.27774	4.50908	4.6618	4.48336	4.25711	4.22194
ACTRT3	4.74984	4.94765	5.04487	5.12814	5.29405	5.26156	5.73724	5.98202	5.83015	5.98958	5.56676	5.90501
ACVR1	9.61765	10.2853	9.76859	8.97095	8.54262	8.39711	9.4713	9.67333	10.093	8.5024	8.43012	8.46719
ACVR1B	5.00141	5.14118	5.01118	5.17059	5.04575	4.9589	5.19669	5.09734	5.25209	5.47298	5.51291	5.44503
ACVR1C	4.78211	5.01564	5.05848	4.03149	3.62608	3.50093	4.64636	4.74816	4.67127	4.14047	4.30027	3.88792
ACVR2A	6.36138	6.70072	6.17012	6.9878	6.8475	6.83571	6.58009	6.45525	6.79451	7.33004	7.54078	7.30889
ACVR2B	5.6365	5.64896	5.68305	5.45482	5.30799	5.12058	5.52446	5.74717	5.69461	5.64986	5.6362	5.62547
ACVR2B-AS1	4.19311	3.96828	3.92557	4.41962	4.41299	4.09194	3.93277	4.80241	3.60536	4.09194	4.23904	4.70271
ACVRL1	4.7405	4.43076	4.71755	5.19781	4.81044	4.66752	4.84482	4.88294	4.56797	5.24356	5.23184	5.08853
ACY1	4.74852	4.77271	4.68141	5.03535	4.79382	4.63279	5.05099	5.02725	4.69583	4.20809	4.66063	4.68673
ACY3	5.35764	5.31674	5.35216	4.94438	5.36928	5.16861	5.49137	5.41863	5.20268	5.00953	5.16647	5.09001
ACYP1	7.78462	7.99468	7.83998	7.72264	7.77828	7.82434	6.69685	6.79004	7.18445	7.33042	7.5986	7.1774
ADA	6.95574	6.89225	6.81571	6.46125	6.48898	6.56213	6.47993	6.93798	7.04208	6.45946	6.51833	6.34148
ADAD1	3.36344	3.0088	3.05318	3.32952	3.34213	3.01494	3.05888	3.19296	3.03439	2.96036	3.15831	3.14685
ADAD2	6.04107	5.32843	5.50271	5.38092	5.61001	5.3598	5.47913	6.00139	5.67827	5.37409	5.50857	5.16177
ADAL	4.45831	4.50911	4.63173	3.95478	4.15696	4.31306	4.4273	4.19291	4.3485	4.14036	4.14971	4.31935
ADAM10	8.36061	8.62977	8.12825	8.41932	8.5285	8.68298	8.54162	8.69804	8.82608	8.3974	8.65267	8.21251
ADAM11	4.91729	4.48423	4.74295	4.16011	4.48707	4.38819	4.79777	5.03374	4.62196	4.42777	4.33598	4.41551
ADAM12	3.91354	3.49264	3.74352	3.62398	3.7941	3.53891	3.6321	3.65824	3.52849	3.63654	3.46611	3.73926
ADAM15	6.50163	6.27087	6.61671	7.16453	7.25854	7.08816	6.69627	6.56696	6.46153	6.52917	6.58081	6.61256
ADAM17	7.50383	7.8664	7.66469	7.42892	7.38112	7.405	7.40059	7.50924	7.96058	7.37996	7.60946	7.27055
ADAM18	3.19517	2.95157	3.09411	3.22995	3.2255	3.12653	3.32182	3.11667	3.04736	2.88415	3.07985	2.96852
ADAM19	4.22903	4.17208	3.85012	4.03836	4.33073	4.05828	3.86456	4.06253	4.0492	4.10697	3.88851	4.32454
ADAM2	2.18172	2.17315	2.3885	2.17797	2.08471	2.29407	2.41407	1.95084	2.15791	2.23813	2.13718	2.2706
ADAM20	4.85953	4.94611	4.86447	4.55251	4.65142	4.75761	5.06972	4.71251	4.68027	4.45761	4.487	4.77675
ADAM21	3.54145	3.39404	3.52986	3.57547	3.70467	3.856	3.43553	3.72113	3.45201	3.29201	3.25583	3.66762
ADAM22	3.23399	3.33103	3.35987	3.28779	3.16725	3.19376	3.20476	3.36991	3.27335	3.2652	3.28414	3.35561
ADAM23	3.41683	2.96723	3.25561	3.00738	3.1834	3.16143	3.13413	3.18123	2.99716	3.00983	3.08782	3.08203
ADAM28	4.44404	4.50563	4.38148	4.223	3.90857	3.99224	4.92376	4.90367	4.70672	3.90481	3.86976	3.96259
ADAM30	3.17229	3.1434	3.37694	3.30215	3.15038	3.16617	3.19137	3.16862	3.13803	3.23052	3.10373	3.15686
ADAM32	2.44053	2.48588	2.65169	2.39845	2.61211	2.1071	2.48845	2.37799	2.40921	2.16852	2.28066	1.8835
ADAM33	5.41929	5.22988	5.52181	5.74244	5.70327	5.67382	5.49921	5.41759	5.34788	5.9937	5.62295	5.45633
ADAM3A	2.95069	2.88275	2.86878	2.86246	2.68197	2.65121	2.69405	2.86601	2.74939	2.71067	2.62309	2.76175
ADAM3B	3.20549	2.69837	2.80055	2.90179	2.79334	2.84425	2.73913	2.47711	3.03011	2.56276	2.49068	2.79334
ADAM5	3.30619	2.85623	3.15562	3.42209	3.04551	3.35651	2.94568	3.10286	3.09434	3.18762	2.92728	3.04848
ADAM6	4.15403	4.02703	4.16162	4.59714	4.10042	4.36795	4.23064	4.18381	3.768	3.87452	3.84614	3.93196
ADAM7	3.60163	3.2202	3.31086	3.30755	3.3478	3.25267	3.33511	3.53074	3.10036	3.18052	3.09613	3.30539
ADAM8	6.6059	6.71224	6.74161	6.70618	6.78505	6.43415	6.28269	6.40552	6.54632	6.16731	6.25731	5.89397
ADAM9	7.77271	7.82277	7.77725	7.07029	7.12222	7.14675	7.89607	7.77405	7.9459	6.66478	6.69153	6.53359
ADAMDEC1	2.56212	2.42333	2.31269	2.74033	2.87557	2.33301	2.33829	2.75592	2.23036	2.52518	2.61811	2.37199
ADAMTS1	4.09242	4.03141	3.94148	3.48098	3.35045	3.56018	3.35357	4.08951	3.85043	3.66722	3.06862	3.517
ADAMTS10	4.8075	4.59186	4.70819	4.59261	4.22811	4.20703	4.85567	5.00173	4.47029	4.40533	4.21288	4.56518
ADAMTS12	4.57722	4.46421	4.47565	4.43429	4.55884	4.29424	4.63703	4.907	4.49894	4.32087	4.48354	4.49882
ADAMTS13	5.35575	5.42722	5.38522	5.42472	5.52153	5.32841	5.42648	5.5839	5.46398	5.67754	5.50518	5.80546
ADAMTS14	5.63643	5.39841	5.5854	5.1603	5.36811	5.04256	5.41507	5.3348	5.20351	4.41588	4.69678	5.02623
ADAMTS15	3.84366	3.55011	3.77207	4.20372	3.76672	3.72723	3.85089	3.83919	3.49363	3.89525	3.94965	3.61966
ADAMTS16	4.90592	4.59658	4.73911	4.01603	4.59419	4.56729	5.00094	4.80823	5.04154	4.11653	4.08138	4.57009
ADAMTS17	3.94756	3.85144	3.7299	4.08106	4.04813	3.88391	3.95365	3.85385	3.80965	4.31288	4.33278	4.41837
ADAMTS18	4.06648	3.69051	3.49685	3.97857	4.31821	4.05458	3.99877	3.82127	3.61644	3.48293	3.88198	4.22005
ADAMTS19	2.53684	2.6517	2.88303	2.95682	2.93037	2.85039	2.63525	2.85548	2.72763	2.7692	2.89082	2.9311
ADAMTS2	4.47731	4.23942	4.61532	4.85055	4.4631	4.29562	4.52475	4.79619	4.35928	4.38489	4.36405	4.51674
ADAMTS20	2.38773	2.24734	2.4022	2.48758	2.25088	2.36219	2.15312	2.25648	1.98307	2.32659	2.39047	2.34705
ADAMTS3	2.43391	2.94448	2.81501	3.0142	2.54488	2.64414	2.88565	2.7055	2.63646	2.60391	2.23647	2.39152
ADAMTS4	5.56449	5.427	5.65248	5.88814	5.77218	6.3015	5.43103	5.71181	5.73598	5.82919	5.71287	5.58764
ADAMTS5	2.60409	2.53209	2.60466	3.05814	2.69706	2.56639	2.63967	2.69151	2.59775	2.8037	2.56763	2.66882
ADAMTS6	3.07898	3.13347	3.22131	3.16546	3.04016	3.08768	3.24226	3.09962	2.91309	2.92227	3.19982	3.14884
ADAMTS7	5.03962	4.74879	5.0038	4.60151	4.44431	4.71938	4.99993	4.95838	4.6906	4.62326	4.45883	4.61295
ADAMTS8	4.7963	4.56326	4.77344	4.63211	4.67199	4.70397	4.60103	4.95623	4.39393	4.42108	4.49897	4.58592
ADAMTS9	4.01207	3.84946	4.05319	4.16758	4.00987	4.09124	4.09173	4.31191	4.04264	3.98874	3.87018	3.88741
ADAMTS9-AS1	3.00028	3.14913	3.14678	3.1404	3.46488	3.22518	3.25739	3.07757	3.20448	3.09987	3.09891	3.32812
ADAMTS9-AS2	3.43109	3.37243	3.55753	3.55529	3.53108	3.40219	3.69563	3.58547	3.32286	3.55719	3.28586	3.40323
ADAMTSL1	3.5439	3.51729	3.51433	3.46375	3.37026	3.42071	3.54171	3.54849	3.28741	3.32441	3.23401	3.36192
ADAMTSL2	5.19344	4.68168	4.8266	4.98735	4.61947	4.64929	4.80251	5.24662	4.7597	4.95817	4.56446	4.62113
ADAMTSL3	4.13402	3.97536	4.00898	4.00401	4.03714	4.04291	4.21787	3.96849	4.03121	3.85377	4.01555	3.89874
ADAMTSL4	4.07108	4.02017	4.03476	4.80476	4.53418	4.27202	4.24547	4.29152	4.14171	4.06293	4.22665	4.1555
ADAMTSL5	5.61085	4.98057	5.29765	5.05311	4.98603	5.01431	5.50065	5.61233	5.16858	4.80004	4.49371	4.94421
ADAP1	10.1245	10.1217	10.2903	8.69763	8.82191	8.75348	9.50783	9.40465	9.63191	8.51839	8.35911	8.39178
ADAP2	5.80992	5.97935	6.00708	5.54011	5.78645	5.92073	5.79299	6.01304	5.98406	5.62707	5.73542	5.85728
ADAR	9.92379	10.2511	10.2073	10.6652	10.8004	10.7971	10.4795	10.6912	10.6232	11.1834	11.2206	11.222
ADARB1	4.95184	4.91649	5.03743	4.97323	5.06795	5.07239	4.98798	5.24084	4.82954	5.06613	5.05115	4.95457
ADARB2	4.60036	4.22215	4.52628	4.31846	4.36209	4.339	4.36808	4.4506	4.17375	4.30378	3.97002	4.2669
ADARB2-AS1	6.17643	5.33756	5.68535	6.27611	6.08286	5.94052	5.88857	6.08214	5.49731	5.5717	5.82014	5.68854
ADAT1	7.9663	8.25762	7.92006	7.39314	7.40142	7.56034	7.73687	7.68628	7.90402	7.77889	7.59954	7.74301
ADAT2	4.24875	4.38109	4.1718	5.04988	4.95538	5.35963	4.04582	4.42199	4.50857	5.17565	5.28056	4.98822
ADAT3	5.74838	5.7077	5.57847	6.12954	5.88332	5.97274	5.88617	5.68281	5.68104	5.72717	5.73577	5.87411
ADCK1	5.75034	5.60715	5.85803	5.70613	6.08159	6.19974	5.68539	5.72399	5.863	6.44396	6.13103	6.2704
ADCK2	6.035	6.32795	6.28841	6.49952	6.46348	6.61626	5.89151	5.95883	6.20651	6.48799	6.31157	6.50418
ADCK5	5.38016	5.58079	5.84485	6.38547	5.80299	6.28051	5.56934	5.71922	5.59609	6.23506	6.13031	6.321
ADCY1	4.7464	4.56914	4.8358	5.52184	5.42166	5.29631	4.77791	4.69886	4.51493	5.06271	4.89564	5.07326
ADCY10	2.98485	2.75158	3.03732	3.22001	3.09476	3.07058	3.02373	3.05286	2.85325	2.71546	2.75208	2.9346
ADCY10P1	4.38884	4.15101	4.36612	4.18608	4.6664	4.59271	4.39278	4.43244	4.07661	4.57354	4.48267	4.59025
ADCY2	4.09906	3.91174	4.00543	4.20026	4.23664	4.08766	4.01025	4.08602	3.98064	3.99146	3.94491	4.1297
ADCY3	6.16034	6.26888	6.07458	6.18672	6.54073	6.60547	5.37849	5.88125	5.6976	5.75155	5.97838	5.17759
ADCY4	5.86955	5.7642	5.89304	6.31967	6.32973	6.55243	5.82524	6.42724	5.77557	6.35647	6.19084	6.51281
ADCY5	5.01505	4.78759	5.03886	5.27557	5.14834	5.12388	4.82567	4.93668	4.75424	4.9936	5.10881	4.88113
ADCY6	6.65015	6.78353	6.37081	7.28543	7.42532	7.47707	7.0036	6.93954	6.97666	7.40413	7.88764	7.5176
ADCY7	6.8832	7.10636	6.95257	6.13949	6.80047	6.78893	6.69784	6.99945	6.88652	6.41143	6.50036	6.3619
ADCY8	3.69265	3.69678	3.64016	3.04074	3.79921	3.09139	3.92604	3.80029	3.56833	3.28691	3.13954	2.95173
ADCY9	5.38627	5.1725	5.12904	5.02475	5.28868	5.13238	5.4193	5.59535	5.41881	4.94513	5.16275	5.10118
ADCYAP1	3.69436	3.47702	3.84333	3.69122	3.57675	3.70988	3.88181	3.77273	3.45267	3.40547	3.45229	3.63793
ADCYAP1R1	4.14826	4.20946	3.96794	4.33093	4.12128	4.26695	4.45375	4.33341	4.37061	4.09196	4.13335	4.21722
ADD1	7.02284	6.97307	7.1624	6.58541	6.49985	6.56452	7.20361	7.3213	7.13153	6.59678	6.53112	6.47121
ADD2	4.29266	4.23419	4.40864	4.22187	4.53702	4.32192	4.2666	4.42897	4.1876	4.21881	4.37687	4.41024
ADD3	10.6586	10.7388	10.6479	9.78799	10.0098	9.65972	11.4641	11.1969	11.3864	11.057	11.4724	11.2227
ADD3-AS1	3.93905	3.80138	3.67228	3.83851	3.97767	3.94931	3.77299	3.95464	3.7759	4.02732	4.11442	3.93753
ADGB	2.50435	2.81012	2.52621	2.58627	2.41633	2.59426	2.82042	2.61568	2.42656	2.65496	2.30509	2.59074
ADGRA1	5.51662	5.14452	5.16235	5.2195	5.22377	5.19697	5.43516	5.17915	5.17347	5.2195	5.14278	5.0501
ADGRA2	5.00212	4.74435	5.14257	4.86561	5.21279	4.80269	4.83812	5.09938	5.16002	4.82404	4.75796	4.90846
ADGRA3	4.67588	4.76842	4.55067	4.03805	4.33357	4.27265	4.36053	4.34143	4.63943	4.39755	4.51735	4.54963
ADGRB1	5.67599	5.59058	6.03413	6.02042	5.59263	5.66631	5.68959	5.93614	5.72851	5.32564	5.63193	5.6427
ADGRB2	4.61551	4.70134	4.89357	5.07858	4.13799	4.25754	5.00555	4.57902	4.45209	4.47479	4.36752	4.4792
ADGRB3	2.25501	2.29928	2.29622	2.37487	2.39653	2.34129	2.17208	2.50044	2.32164	2.34607	2.19111	2.18068
ADGRD1	3.2206	3.11788	3.27077	3.50569	3.37677	3.69659	3.09426	2.72086	3.22312	4.2474	3.80024	3.63965
ADGRD2	5.42503	5.002	5.49697	4.51606	4.5467	4.38663	5.43941	5.52432	5.21494	4.32307	4.19728	4.25851
ADGRE1	4.27177	3.94873	3.83633	4.16261	3.94873	4.0967	3.91943	4.04903	3.78473	3.9976	3.64676	4.29913
ADGRE2	3.29593	2.92788	3.62406	6.2826	5.74867	6.21113	3.38892	3.44781	3.29901	5.23582	5.34339	5.23104
ADGRE3	3.40576	3.45704	3.51	3.55281	3.69946	3.62194	3.27814	3.76149	3.34819	3.41573	3.40634	3.51357
ADGRE5	8.61571	8.83037	8.84362	10.5708	10.3799	10.3744	8.37237	8.15661	8.5787	9.91693	10.1943	9.98694
ADGRF1	4.64078	4.55675	4.40406	6.25696	5.95559	6.01979	5.03083	4.45182	4.83045	4.63856	4.62939	4.17687
ADGRF2	2.4469	2.48699	2.66609	3.04074	3.09379	3.07182	2.887	2.41728	2.41852	2.69197	2.50299	2.78924
ADGRF3	3.32335	3.12051	3.25645	3.53176	3.48723	3.25183	3.15677	3.43461	3.32183	3.33071	3.14728	3.41745
ADGRF4	3.57319	3.62167	3.36465	4.61293	4.69813	5.43968	3.60675	3.54849	3.70737	3.76147	4.24963	3.70921
ADGRF5	3.36534	3.54286	3.66715	3.59559	3.57802	3.55134	4.53599	3.88149	3.92434	3.39601	3.13253	3.41245
ADGRG1	8.58014	8.84673	8.69695	8.31951	7.98791	7.71743	8.73493	8.92554	8.97141	8.49411	8.2997	8.72251
ADGRG2	4.83589	5.2158	5.02209	6.54565	6.44672	6.5597	6.99525	6.13945	6.6082	5.66559	4.16475	5.20801
ADGRG3	4.42943	4.39364	4.27912	4.1943	4.37753	4.44361	4.28575	4.75179	4.08223	4.08938	4.35289	4.39864
ADGRG4	2.78275	2.85841	2.87965	3.04009	3.50201	3.0015	3.24568	2.84704	2.86644	2.77171	2.76018	2.79848
ADGRG5	5.75056	5.54773	5.72345	5.29813	5.65952	5.71774	5.35603	5.87556	5.56144	5.25206	5.32452	4.98342
ADGRG6	4.79128	5.00645	4.95563	3.93504	4.55235	4.68989	4.64495	4.88461	4.98077	3.92015	4.62805	4.11401
ADGRG7	9.16417	9.36067	9.14384	3.34249	3.5373	4.50051	9.4219	8.98893	9.3479	4.52375	6.20002	3.96879
ADGRL1	5.81766	5.77581	5.66223	6.95027	6.87414	7.05136	6.16504	6.33385	5.92754	6.78158	6.63319	6.75139
ADGRL2	4.5903	5.07129	4.42521	3.57595	2.76022	2.85601	4.35131	4.57985	4.93069	2.75777	2.87955	2.7614
ADGRL3	3.46208	4.08053	3.83844	3.03352	3.11487	2.95113	3.59827	3.90095	4.33326	2.97821	3.06781	2.90198
ADGRL4	2.36236	2.36167	2.62477	2.36236	2.44287	2.35222	2.54852	2.34783	2.27709	2.25897	2.41658	2.19103
ADGRV1	3.09423	3.01753	3.11263	3.10703	2.9704	3.09743	3.22733	3.13845	3.07946	3.07037	3.09601	3.19544
ADH1A	2.56207	2.52833	2.70564	2.59109	2.7602	2.78745	2.63806	2.57697	2.58208	2.82253	2.82604	3.13097
ADH1B	2.81422	2.49099	2.57392	2.75268	2.64557	2.58403	2.61151	2.57728	2.48964	2.51821	2.56277	2.55712
ADH1C	4.23557	4.08849	4.0395	4.56147	4.28043	4.47519	4.40923	5.00122	4.25617	6.31011	7.95232	6.81548
ADH4	3.21113	3.18617	3.28521	3.14207	3.13787	3.23492	3.20736	3.33478	3.20707	3.97776	4.77813	3.65927
ADH5	9.31711	9.42131	9.44288	8.92928	9.17408	8.9398	9.47682	9.45722	9.5874	9.84106	9.86855	9.7384
ADH6	4.06225	3.73285	3.76975	4.32773	4.10654	3.7318	4.26287	4.31138	3.96503	5.66376	7.08236	5.73112
ADH7	3.14119	3.40572	3.65143	3.1647	3.47059	3.54852	3.76599	3.39663	3.45179	3.43935	3.19828	3.32935
ADHFE1	6.18293	6.16352	6.35614	6.09982	5.92774	6.03102	6.41914	6.07639	6.42305	6.43979	6.31041	6.59743
ADI1	8.66489	8.91498	8.75491	8.79909	9.02747	9.11522	8.97442	8.56769	9.22368	8.6933	8.97074	8.71842
ADIG	5.77969	5.19882	5.55099	5.58317	5.13716	4.85403	5.84494	5.84989	5.06238	5.05075	5.14719	5.11057
ADIPOQ	2.36501	2.18104	2.10416	2.17678	2.359	2.16309	2.41896	1.91682	1.9441	2.60596	2.47291	2.43916
ADIPOR1	8.98548	9.1726	9.09378	8.7058	8.51227	8.26014	8.99658	9.1404	9.04833	8.29028	8.32035	8.25825
ADIPOR2	9.60589	9.79467	9.68669	9.53312	9.58642	9.9311	9.53311	9.23658	9.59293	9.61902	10.0397	9.55347
ADIRF	10.8529	11.2193	11.1179	8.99064	9.37272	9.49905	10.9773	10.0556	11.1683	9.09734	9.41716	9.24793
ADIRF-AS1	5.88757	5.33196	5.59866	5.66349	5.49346	5.42298	5.92782	5.66102	5.83006	5.47756	5.68083	5.44889
ADK	8.96978	9.18037	9.09962	7.37045	8.16328	8.40994	8.90575	8.96383	9.19995	7.4181	7.19782	7.09981
ADM	6.71397	7.93691	7.21071	8.33349	9.38981	9.1096	9.39632	7.25745	7.8955	7.0793	9.11366	6.09835
ADM2	6.55571	6.2904	6.51452	6.42271	6.17476	6.42137	6.74581	6.86172	6.46711	6.03992	6.13548	6.03365
ADM5	5.10871	4.8461	5.1408	4.78726	5.09478	4.74661	4.87298	4.9893	4.7429	4.84685	4.6247	4.95397
ADNP	9.21146	9.28338	9.23122	8.96127	9.11311	9.06297	9.42681	9.4248	9.55222	9.46276	9.4802	9.58889
ADNP2	7.34985	7.42957	7.29567	8.16361	7.78936	7.82405	7.10159	7.37096	7.50579	8.00561	7.90676	8.07482
ADO	7.86454	8.23025	7.93286	8.60418	8.57715	8.62957	7.56116	7.59064	8.25864	8.57087	8.57519	8.56606
ADORA1	5.76668	5.33795	5.47912	5.38959	5.34537	5.26997	5.43461	5.80111	5.22509	5.22818	5.33725	5.36433
ADORA2A-AS1	3.84798	3.79904	4.03502	4.04021	3.93533	3.89296	3.99838	3.839	3.49766	3.91832	3.74899	4.08389
ADORA2B	9.37738	9.53124	9.61506	8.04614	8.12783	8.3493	7.45113	7.38568	8.34223	6.82245	7.31627	6.66737
ADORA3	3.648	3.54981	3.7526	3.43368	3.83055	3.56063	3.87739	3.91916	3.34266	3.36676	3.42758	3.63455
ADPGK	7.38767	7.86203	7.55413	7.04691	7.26743	7.18131	7.31848	7.33211	7.39239	7.22431	7.01251	7.0112
ADPRH	4.3072	4.36882	4.34576	3.96598	4.12449	4.04876	4.68604	4.69549	4.45955	4.10574	4.05988	4.22653
ADPRHL1	5.66994	5.60298	5.45628	5.78352	6.08149	5.61203	5.64792	5.43461	5.42996	6.02013	6.12382	6.14221
ADPRHL2	8.53624	8.56461	8.67053	9.6822	9.75827	9.89354	8.58362	8.56359	8.7079	9.77148	9.70609	9.68406
ADPRM	6.73282	7.36785	6.68801	6.26962	6.16213	6.34337	6.34668	5.78865	6.61534	6.46117	6.55624	6.6219
ADRA1A	2.97319	2.87303	2.97964	2.9149	2.88768	2.75729	2.94379	2.88572	2.77898	2.71044	2.72117	2.65906
ADRA1B	3.63911	3.59701	3.65816	3.5243	3.51263	3.52118	3.44755	3.16923	3.51061	3.56237	3.3156	3.48249
ADRA1D	3.90137	3.85	3.80816	3.50423	3.68495	3.86949	3.93192	4.20356	3.72719	3.42869	3.48793	3.65006
ADRA2A	4.42118	4.02916	3.7697	7.31513	8.34693	8.00586	3.07787	3.18948	3.45879	7.37786	7.69608	7.72081
ADRA2B	5.9082	5.44821	5.42302	5.23223	4.96936	5.39988	5.6943	5.92374	5.29154	5.39901	5.50735	5.33577
ADRA2C	5.72635	5.33076	5.99485	5.86567	5.38152	4.81556	5.69036	5.8525	5.70917	5.26907	5.59367	5.22774
ADRB1	5.62165	5.80448	5.9922	5.2727	4.96573	4.91821	5.99361	5.58668	6.22552	5.66345	6.06031	6.04365
ADRB2	7.14927	7.17333	7.29385	4.17365	4.52922	4.29248	6.46137	6.56609	6.95283	3.87685	3.95181	3.3679
ADRB3	4.72446	4.37554	4.56717	4.42887	4.35549	4.28691	4.49503	4.59542	4.30279	4.30647	4.34353	4.51024
ADRM1	8.50031	8.68795	8.78695	8.55041	8.40218	8.31902	8.197	8.27481	8.56883	8.34575	8.2359	8.19586
ADSL	9.96256	9.948	10.0289	9.08848	9.15548	9.02104	9.46102	9.55695	9.65947	9.24508	9.24838	9.12773
ADSS	6.06032	6.07682	6.01572	5.62838	5.91958	6.14212	5.92561	5.97288	6.06269	5.62339	5.73987	5.63927
ADSSL1	5.12842	4.53298	4.4893	5.35345	5.21108	5.36619	4.82317	4.83847	4.77699	5.60173	5.04916	5.24315
ADTRP	4.89035	4.9421	4.7766	3.63585	3.86636	4.0752	4.53972	4.7416	4.71678	4.44623	4.65266	4.63409
AEBP1	6.56407	5.94266	6.29962	6.1953	6.17459	6.00535	6.17209	6.41824	5.89337	6.24306	5.87759	6.22147
AEBP2	6.28841	6.37389	6.3041	5.71857	5.92027	5.58943	6.11661	6.0144	6.33339	5.40034	5.62768	5.67301
AEN	8.11755	8.01471	8.17405	7.95648	8.10327	8.15028	7.24983	7.33496	7.29941	7.99376	8.17767	7.8091
AES	7.61857	7.66873	7.50071	7.7628	7.68351	7.39807	7.57056	7.37177	7.60701	7.88595	7.52845	7.72402
AFAP1	4.07061	4.63743	4.06053	4.40983	4.06568	4.04437	3.79932	4.32445	4.37655	4.39966	4.90635	4.52042
AFAP1-AS1	6.56765	6.91755	6.75949	6.08952	6.28216	6.29244	6.99387	6.63176	6.46349	5.81493	5.54379	5.95342
AFAP1L1	3.93668	3.58816	3.67574	3.46636	3.61709	3.46967	3.96989	3.69681	3.53447	3.49748	3.41385	3.74594
AFAP1L2	7.85307	8.1141	8.20293	5.68213	5.79551	5.87122	7.6768	8.03196	7.9726	5.6436	5.41704	5.60013
AFDN	5.00512	5.01363	5.0189	4.79587	4.56799	4.76097	5.10827	5.21443	5.02531	4.77113	4.63219	4.73068
AFDN-AS1	3.11362	3.51036	2.85821	3.54135	3.61502	3.6548	3.70399	2.96878	3.70303	3.88686	3.58392	3.4701
AFF1	6.02712	6.4123	6.1416	5.7568	5.82318	6.05786	5.92322	6.02007	6.13096	5.72384	5.87772	6.14607
AFF2	4.08931	3.86131	4.0688	4.04471	4.32829	4.09694	3.90469	4.07748	3.8931	4.07862	3.96576	4.26185
AFF3	3.4173	3.44773	3.50572	3.56337	3.56475	3.44422	3.50488	3.70455	3.32284	3.4732	3.40862	3.64724
AFF4	4.23614	4.5267	4.37805	3.84858	3.63265	3.926	4.21631	4.39994	4.33075	3.68221	3.83541	3.79502
AFG3L1P	5.80731	5.94274	5.76997	5.96369	5.83563	6.08612	5.67141	5.50877	5.65323	5.48896	5.61739	5.65784
AFG3L2	7.50674	7.78509	7.70697	7.82874	7.95755	8.22922	7.3968	7.27092	7.70314	7.6685	7.85344	7.62429
AFM	2.70156	2.8533	2.61643	2.65949	2.89322	2.89246	2.88565	3.12347	2.72397	2.70714	2.71839	2.71839
AFMID	5.55856	5.39841	5.62645	5.26424	5.08695	5.22038	5.25821	5.35171	5.46637	5.42325	5.18967	5.43402
AFP	4.68124	4.64273	4.63018	4.60594	4.64897	4.6846	4.45003	4.86015	4.61447	4.61866	4.90354	4.79253
AFTPH	9.05941	9.30018	9.1068	9.06599	9.21108	9.2033	9.41667	9.26886	9.51065	9.38829	9.56489	9.55812
AGA	7.58234	7.95095	7.39872	7.07736	6.38025	6.8507	7.90616	7.16013	8.01718	7.03762	6.49451	6.85687
AGAP1	7.52524	7.92378	7.67015	7.41263	6.97129	7.49864	7.33543	7.37246	7.59391	7.19699	7.31462	7.29054
AGAP11	4.70323	4.56576	4.93054	4.61149	4.56383	4.59583	4.8573	4.49119	4.70979	4.45534	4.50682	4.57586
AGAP2	4.70888	4.43025	4.58796	4.27735	4.39846	4.32495	4.67918	4.84585	4.36112	4.2668	4.20005	4.44805
AGAP2-AS1	5.42352	5.36171	5.7105	5.67105	6.08135	5.71253	5.42751	5.53632	5.05738	6.1998	6.17209	6.52747
AGAP3	6.70643	6.62126	6.7127	6.3259	6.5142	6.38475	6.61638	6.72486	6.61455	6.2839	6.35749	6.42357
AGAP4	3.68325	3.29844	3.33524	4.66855	4.3615	4.31076	3.44451	3.12461	3.23627	4.79821	4.327	4.33542
AGAP6	4.97896	4.58357	4.76469	4.71883	4.93394	5.00773	5.03316	5.00383	4.56218	4.83907	4.92269	5.29432
AGAP9	2.93565	3.10387	3.13959	3.59086	3.57153	3.533	3.17332	3.13269	3.0742	3.50834	3.65077	3.78539
AGBL1	3.83645	3.55456	3.44853	3.77933	4.1158	3.86109	3.74255	3.69555	3.52802	3.82811	3.52229	3.95659
AGBL2	3.57839	3.73594	3.73481	3.59812	3.13642	3.36028	3.60454	3.40192	3.68354	4.05145	3.72327	3.76113
AGBL3	2.19367	2.29343	2.49056	2.10035	2.13461	2.1845	2.25669	2.2171	2.36241	2.10826	2.17145	2.15536
AGBL4	3.819	3.61579	3.46054	3.70919	3.68633	3.57569	3.58273	3.81832	3.37983	3.57375	3.57251	3.45907
AGBL5	5.79835	6.09105	6.10507	5.49472	5.0056	5.18071	6.04185	5.65088	6.09639	5.58157	5.61632	5.49027
AGER	5.30861	4.87269	4.99067	5.15984	4.77625	4.90723	4.97365	5.0977	4.85689	4.6909	4.59728	4.94479
AGFG1	6.80278	7.16884	6.91121	6.82851	6.82339	6.83634	6.98565	6.91748	7.15303	6.84164	6.92617	6.6718
AGFG2	5.25595	5.12337	5.15795	5.25651	5.32894	5.45841	5.32494	5.31091	5.12402	5.32758	5.16861	5.20795
AGGF1	6.13678	6.28928	6.22605	6.49608	6.27948	6.48176	6.33007	6.05146	6.39904	6.5879	6.6151	6.59197
AGK	5.72813	5.85278	5.67163	5.8249	5.7861	5.95346	5.29205	5.47842	5.64543	5.81131	5.81523	5.7042
AGL	8.83169	9.2387	8.66126	8.88766	9.01605	9.20442	9.20319	9.17256	9.13713	8.66026	8.8524	8.5591
AGMAT	6.03977	6.11698	5.96923	5.91225	6.77347	6.90414	6.02054	5.62006	5.75533	6.53527	7.00084	6.41207
AGO1	5.95494	6.043	5.96322	6.36749	5.98361	6.19251	6.20526	6.35863	6.18742	6.71354	6.44134	6.7524
AGO2	7.35946	8.17136	7.66277	8.27277	8.08186	8.09212	6.71164	6.99181	7.32892	8.01589	8.17495	7.8977
AGO3	5.33996	5.9214	5.78761	6.09625	5.74689	5.8912	5.27751	5.28315	5.68191	6.27263	6.35673	6.33205
AGO4	4.80542	4.92802	4.76329	4.79306	4.61064	4.60868	5.04602	4.89771	5.0355	5.00629	5.24923	5.03003
AGPAT1	7.52404	7.49115	7.63704	8.5779	8.2867	8.05978	7.30161	7.25075	7.48933	8.42622	8.28864	8.27071
AGPAT2	8.70033	8.63741	8.67138	8.68252	8.44376	8.32276	8.77669	8.65168	8.69913	8.05896	7.9997	8.16904
AGPAT3	6.38294	6.45767	6.42284	6.54709	6.81903	6.48192	6.46711	6.48191	6.52391	6.93672	7.03866	6.86257
AGPAT4	4.58959	4.6152	4.5439	4.51974	4.46676	4.28817	4.64265	4.66579	4.75432	4.84804	4.69466	4.40131
AGPAT4-IT1	5.69799	5.10471	5.86919	5.49044	5.62759	5.45866	5.51523	5.64105	5.32008	5.3414	5.31555	5.59284
AGPAT5	7.24096	7.78386	7.30537	8.18635	8.61119	8.57306	6.73093	6.84569	7.44121	8.53589	8.7617	8.28774
AGPS	7.79814	8.21748	7.87295	7.33904	7.70325	7.86637	7.91143	7.68128	8.09425	7.49603	7.70789	7.30059
AGR2	11.5173	11.7012	11.5448	13.094	13.3995	13.4882	12.2354	11.487	11.9848	13.2372	13.1679	13.1051
AGR3	10.9806	11.205	10.7795	12.5811	12.6527	12.6898	11.2021	10.7883	11.4673	12.4965	12.3046	12.2961
AGRN	6.90428	7.00098	6.95167	6.29754	6.15391	6.21508	6.97545	7.13861	6.93229	6.16698	6.06672	6.23099
AGRP	5.87926	5.85476	5.68698	6.22687	6.17656	6.17127	5.69341	6.03642	5.78889	5.70363	6.02714	5.96229
AGT	4.99933	5.02341	5.06493	5.22404	4.93029	5.06352	5.4706	5.52272	5.33287	5.43933	5.10086	5.31385
AGTPBP1	6.15615	6.46103	6.04394	7.25421	7.36087	7.31014	6.21355	6.35804	6.32809	7.04936	7.20429	7.21197
AGTR1	2.90149	2.71959	2.79655	5.33396	3.58359	3.76916	2.96164	2.9192	2.65146	3.32642	3.14304	3.27612
AGTR2	3.18418	3.00612	3.10882	3.14938	2.95773	3.0705	3.18775	3.4867	3.07924	2.90504	3.07675	3.00183
AGTRAP	6.60347	6.74337	6.58051	6.36954	6.6395	6.37103	6.60578	6.83196	6.92884	6.55297	6.28368	6.39086
AGXT	3.56516	3.61575	3.68701	3.61824	3.41833	3.42643	3.83557	3.70486	3.54308	3.51341	3.32601	3.56508
AGXT2	4.11893	3.73887	3.88098	3.86419	4.1713	4.82117	4.22426	4.06746	3.92864	4.15382	4.13243	3.90195
AHCTF1	7.33929	8.13428	7.47145	7.40468	7.47579	7.7756	7.03773	7.03979	7.55328	7.36431	7.63191	7.215
AHCTF1P1	2.8357	2.95397	2.76068	2.70136	3.33691	3.38061	2.60133	2.72721	2.73995	3.03567	3.17164	3.00817
AHCY	9.98783	10.1432	10.1414	10.3177	10.7111	10.7695	9.26133	8.97497	9.5036	10.3069	10.3852	10.4066
AHCYL1	8.11929	8.09928	8.19644	8.23739	8.16429	8.18244	8.25907	8.10235	8.21851	8.48102	8.58458	8.57232
AHCYL2	5.85024	6.00148	5.81223	6.16478	6.19128	6.25348	6.34952	5.87649	6.1832	6.21155	6.30175	6.15494
AHDC1	5.40233	5.3358	5.46126	5.6274	5.24951	5.47447	5.4625	5.68947	5.51625	5.55794	5.2734	5.1019
AHI1	3.95125	4.15221	3.88669	3.93132	3.79091	3.90185	3.89556	3.86968	3.92612	4.02471	3.90977	3.76394
AHNAK	6.41116	6.3513	6.34521	6.06621	5.73859	6.06947	6.62375	6.3925	6.26788	5.57432	5.67894	5.57315
AHNAK2	8.10068	8.50802	8.32949	7.41683	7.06657	7.31954	7.63619	7.53355	7.71901	6.54077	5.90073	6.42722
AHR	11.1245	11.4198	11.1044	9.56175	9.86539	9.88155	10.9591	11.0463	11.2183	8.70065	8.63068	8.73071
AHRR	4.11883	4.07591	4.25864	4.88963	4.12321	3.98439	4.2742	4.20318	4.23265	4.15376	4.21829	4.53183
AHSA1	10.4296	10.6692	10.5732	9.95887	10.5104	10.3144	9.91993	10.4369	10.4962	10.1506	10.1022	9.65553
AHSA2	4.87279	4.89638	4.67261	4.77565	4.90825	5.75252	4.66425	4.57844	4.78574	5.34643	5.286	5.40566
AHSG	4.30846	4.34288	4.08935	4.27772	4.34355	4.46272	4.1524	4.1996	4.34191	4.00381	4.50831	4.68694
AHSP	5.09817	5.02902	4.82771	5.302	5.32015	4.88287	5.22013	5.14617	4.91119	5.27281	5.05593	5.20189
AICDA	3.40254	3.24293	3.29291	3.37698	3.50835	3.53196	3.31863	3.59037	3.37265	3.5753	3.30892	3.32983
AIDA	9.84779	9.98683	9.8595	9.56938	9.53123	9.34235	9.77429	10.0278	10.0769	9.57987	9.52015	9.41274
AIF1	5.88317	5.88949	6.23271	5.96201	5.69821	5.73267	6.07621	6.52553	6.12653	5.50547	5.4396	5.87005
AIF1L	6.61775	6.59993	6.62718	6.81947	6.86647	6.61686	6.47323	6.47383	6.5903	6.69006	6.72658	6.81601
AIFM1	7.97158	8.27879	7.91382	7.94151	8.31706	8.30299	7.70392	7.71676	8.24778	8.47186	8.35333	8.09119
AIFM2	8.36238	8.46263	8.25699	7.03003	7.36058	7.29973	8.0536	7.83066	8.04291	7.27394	7.38124	7.22012
AIFM3	5.75513	5.51532	5.51487	6.22687	6.68977	6.71257	5.88769	5.75536	5.68892	6.84904	7.3761	7.55847
AIG1	5.88794	6.20636	6.16794	5.07777	4.79404	4.85335	5.36972	5.39682	5.70687	4.67433	4.56903	4.6782
AIM1	8.3978	8.65775	8.68491	7.55853	7.99183	8.38578	8.42379	8.47739	8.51373	9.48151	9.74406	9.82781
AIM1L	7.07137	7.14189	7.1265	6.51034	6.27666	6.58322	7.25924	7.16814	7.35261	5.8319	6.18215	6.16444
AIM2	3.288	3.27161	3.23607	3.82445	3.57859	3.33122	3.3893	3.38957	3.29351	3.43997	3.21549	3.2884
AIMP1	8.79673	9.10441	8.76745	8.43009	8.40212	8.59357	8.38736	8.04822	8.81857	8.3629	8.46275	8.16315
AIMP2	8.85374	8.71799	8.79016	8.65524	8.79788	8.89782	8.47898	8.64457	8.807	8.67009	8.41039	8.63455
AIP	7.65767	7.85153	7.65964	7.422	7.22983	7.06585	7.95897	7.82212	7.87562	7.31734	7.32955	7.30408
AIPL1	5.19397	4.69487	4.84369	4.57278	4.66497	4.40116	4.82637	5.13889	4.55842	4.35855	4.37476	4.60887
AIRE	5.82848	5.44194	5.81362	5.69327	5.32201	5.76489	5.50459	5.51595	5.51935	5.15307	5.47677	5.61516
AJAP1	3.83667	3.49815	3.59979	3.50987	3.41503	3.55076	3.7433	4.04141	3.51125	3.43902	3.44299	3.68347
AJUBA	7.7756	8.04454	7.92876	6.08439	6.61956	6.7087	8.00638	8.05576	8.40337	6.5017	6.46683	6.49349
AK1	8.43629	8.53222	8.43081	7.84523	7.90008	7.61935	8.23857	7.85297	8.6097	8.16156	7.92656	8.20122
AK2	7.123	7.3353	7.21753	6.92764	7.1924	7.39518	6.88247	6.72389	6.92231	6.73961	6.96264	6.74606
AK3	10.3667	10.656	10.2334	8.18671	8.34407	8.78021	10.4996	10.343	10.498	8.86748	8.93797	8.92363
AK5	5.53042	5.20511	5.35213	4.24753	4.09886	4.46961	5.48202	5.26089	5.26226	4.1502	4.24773	4.02024
AK6	10.0988	10.0587	10.1043	9.51235	9.51223	9.44522	9.99353	9.9975	10.0217	9.19304	9.36571	9.08942
AK7	4.94576	5.02242	4.84871	4.58919	4.76276	4.5192	4.87464	4.46652	5.01214	4.45945	4.56888	4.53546
AK8	5.87848	5.70172	5.87162	5.70625	6.04046	6.08973	5.52358	5.6911	5.59062	5.96682	5.78695	6.08165
AK9	3.57564	3.87588	3.67572	4.22712	3.92308	3.94737	3.76405	3.59981	3.96375	4.43836	4.49081	4.54795
AKAIN1	2.9038	2.47737	2.25658	2.50123	2.50707	2.33854	2.3577	2.46495	2.39086	2.28311	2.48672	2.5237
AKAP1	7.64083	7.78736	7.55897	7.59792	7.52711	7.49881	7.34245	6.69258	7.4689	7.52569	7.79498	7.45329
AKAP10	5.28134	5.53991	5.41135	4.9785	5.04209	5.02712	5.1404	4.74357	5.24486	5.20969	5.52654	5.23988
AKAP11	6.53368	6.75025	6.4419	6.58475	6.47475	6.74201	6.24841	6.3111	6.50532	6.72319	6.97824	6.85228
AKAP12	6.27999	6.62241	6.58094	4.99219	4.82964	4.73657	5.39828	6.68875	6.52702	3.98632	3.82867	3.84205
AKAP13	5.208	5.28169	5.40433	6.11226	5.96104	6.04836	5.70796	5.36225	5.39428	6.12836	6.08457	6.23072
AKAP14	2.429	2.28827	2.49216	2.31825	2.33455	2.17692	2.30992	2.39537	2.34276	2.1285	2.30931	2.31092
AKAP17A	6.06121	6.23653	6.11886	5.80099	5.74541	5.77616	6.10866	6.0809	6.33661	5.50928	5.85901	5.61228
AKAP3	3.89549	3.54796	4.11846	4.36701	3.99267	4.08523	4.19795	4.03561	3.88422	4.19622	4.11451	4.23897
AKAP4	4.60809	4.09611	4.17256	4.05881	4.50561	4.49751	4.25367	4.21654	4.2158	4.03496	4.10669	4.29078
AKAP5	4.14264	4.02667	4.04152	3.29461	3.50762	3.39725	4.23373	4.32835	4.44505	3.44394	3.65226	3.56903
AKAP6	3.55314	3.3623	3.32181	3.5167	3.62099	3.57382	3.67017	3.89837	3.33062	3.20322	3.33052	3.52822
AKAP7	4.50768	4.29999	4.5217	3.91468	4.53515	4.01539	4.22775	4.57895	4.34482	4.22272	5.27299	4.49681
AKAP8	6.91631	6.96132	6.92796	8.43389	8.44394	8.8145	6.96974	7.00934	6.96033	8.06542	8.36405	7.89793
AKAP8L	5.53139	5.55365	5.64835	6.2252	6.10157	6.25503	5.75667	5.61158	5.58301	6.25446	6.25205	6.25929
AKAP9	4.46316	4.62343	4.4393	4.74209	4.66157	4.7923	4.6458	4.51639	4.65784	4.87983	4.94606	4.95243
AKIP1	8.27765	8.4792	8.13038	8.35799	8.41885	8.57056	8.1721	8.21149	8.5707	8.60984	8.42759	8.56378
AKIRIN1	9.16109	9.32179	9.13239	9.0953	9.10314	9.03517	8.97466	9.41365	9.30114	9.26181	9.22034	9.37739
AKIRIN2	6.00071	6.09477	5.87121	5.6987	5.43187	5.38497	5.7922	6.01984	6.16462	5.51988	5.7041	5.54867
AKNA	5.31477	5.17324	5.16644	5.18779	5.14163	5.04451	5.41179	5.37036	5.21618	5.27105	5.35318	5.35157
AKNAD1	2.42949	2.4155	2.57861	2.79907	2.69736	2.59573	2.56222	2.59227	2.42986	2.70411	2.73965	2.70643
AKR1A1	7.95817	7.87874	7.98	7.96628	7.95572	7.67645	8.14145	8.0126	8.06331	7.9319	7.84015	8.19587
AKR1B1	8.80868	8.97775	8.87333	11.2673	10.396	10.4673	8.98962	9.05174	9.14116	10.2473	9.74731	10.0117
AKR1B10	4.92214	5.52115	4.36638	7.91457	9.88746	10.9124	8.04859	5.04257	5.52344	9.89325	10.6888	9.87422
AKR1C1	5.42081	5.53524	5.17186	5.79755	5.38928	5.5289	5.78673	5.43072	5.84537	5.56748	5.69867	5.75044
AKR1C3	10.0302	10.1923	9.62445	10.511	10.8032	10.8433	11.2735	10.3325	11.0815	10.9246	11.2128	11.1284
AKR1C4	3.8916	3.35845	3.87752	5.49577	5.15066	6.1103	4.08563	4.00554	4.11214	6.07055	5.92726	5.99888
AKR1C6P	4.90353	4.83219	4.80121	4.67801	4.96206	4.76	4.74178	4.70511	4.8807	4.84162	4.56498	4.63179
AKR1D1	2.26049	2.26584	2.89218	2.53571	2.6871	2.34588	2.78286	2.63946	2.20909	2.4063	2.1349	2.26351
AKR1E2	4.53778	4.33303	4.52704	4.33819	3.98235	4.15006	4.81015	4.55999	4.56552	4.11938	4.12032	4.14526
AKR7A2	9.88504	10.0165	10.0023	9.21601	9.30955	9.10798	10.3933	10.108	10.3596	9.23739	9.38705	9.29488
AKR7A3	9.23989	9.31941	9.15486	8.48365	9.00712	8.8499	10.4786	9.90928	10.1588	8.81634	8.99686	8.75386
AKT1	7.38451	7.59789	7.54108	7.57314	7.44403	7.08429	7.36928	7.27713	7.49542	7.29625	6.99167	7.27106
AKT1S1	4.35039	4.79767	4.62315	4.63521	4.81862	4.89354	4.93011	4.72845	5.09312	5.07709	4.85893	4.94658
AKT2	5.31105	5.20351	5.09697	5.03946	5.05111	5.08225	5.04034	5.09029	5.13014	4.96007	5.04509	4.96593
AKT3	4.44028	4.65925	4.55514	4.00251	3.59667	3.74796	4.13718	4.24935	4.40959	3.73277	3.62804	3.53823
AKTIP	7.56512	8.04055	7.53824	7.79816	7.77354	8.02652	7.80007	7.64968	8.02767	7.8176	7.64207	7.67105
ALAD	6.97078	7.21646	6.89546	6.84064	6.77681	6.82876	7.67884	7.45966	7.62333	7.18191	7.11706	7.20615
ALAS1	9.62163	9.79143	9.64128	8.44164	8.53215	8.60836	9.11962	9.085	9.42279	8.05447	8.36116	8.10759
ALAS2	4.35966	4.09917	4.30087	4.48621	4.21869	4.18102	4.29436	4.28859	4.13893	4.28935	4.25326	4.41716
ALB	2.53615	2.58136	2.38132	2.45369	2.57885	2.59135	2.55527	2.78442	2.48483	2.56609	2.43933	2.58157
ALCAM	7.82878	8.09532	8.04102	4.42982	4.08652	3.78589	7.7464	7.58503	7.98915	3.93938	3.6457	3.7127
ALDH16A1	6.83056	6.62704	6.89535	6.56407	6.22776	6.43775	6.65605	6.21419	6.53768	6.1422	6.12848	6.23413
ALDH18A1	8.77945	9.19995	8.86674	9.40035	9.70432	9.65546	9.41696	9.4339	9.44281	9.73702	9.92595	9.72495
ALDH1A1	11.4339	11.5683	11.0962	8.48424	9.4218	9.73593	13.042	12.5956	13.0054	10.1367	10.5258	10.6821
ALDH1A2	5.75525	5.37685	5.71571	5.41575	5.01694	4.87821	5.69383	6.31847	5.53252	5.14815	5.09265	5.05986
ALDH1A3	6.45707	6.53131	6.5321	5.86089	5.81131	6.29953	6.07838	6.46825	6.44917	5.17451	4.89305	5.2402
ALDH1B1	6.74717	6.81887	6.77757	5.76548	6.33556	6.24784	6.32771	6.57561	6.92835	6.1704	6.41804	6.11488
ALDH1L1	6.15626	6.05147	6.06931	6.18907	6.43143	6.40579	5.98996	6.03458	5.95115	6.23313	6.21303	6.03933
ALDH1L1-AS2	5.92126	5.89015	5.87152	5.50773	5.96559	5.80332	5.91118	5.90074	5.77036	5.66677	5.58919	5.86987
ALDH1L2	3.21493	3.27958	3.36358	4.09827	3.98316	4.27727	3.36756	3.34042	3.247	4.1764	4.14868	4.11725
ALDH2	9.71282	9.74329	9.41855	10.1535	10.4715	10.7799	10.5977	10.2667	10.2081	10.5355	10.7988	10.7306
ALDH3A1	6.37857	6.8932	6.20924	5.40411	5.34472	5.2277	7.45672	5.1917	7.07079	5.21023	5.08948	5.13042
ALDH3A2	8.6576	8.67932	8.60738	7.22511	7.46934	7.20793	8.40721	7.6847	8.51161	7.14585	7.26775	7.14792
ALDH3B1	7.47169	7.47097	7.58122	6.37459	6.76467	7.03467	7.62984	7.59425	7.64893	6.40041	6.30304	6.47985
ALDH3B2	3.92526	3.73624	4.00054	4.51104	4.06595	4.38913	4.30864	4.66314	4.38947	4.05338	4.03165	4.12033
ALDH4A1	6.19339	6.25896	6.08881	6.33515	6.27712	6.12037	6.01129	6.24382	6.24839	6.09312	5.85637	5.97794
ALDH5A1	6.48886	6.51113	6.23111	5.67588	6.14755	6.05574	6.15738	6.5555	6.90307	6.20214	6.33893	6.39913
ALDH6A1	5.23178	5.33627	4.92261	6.03325	5.80835	5.48866	5.31232	5.19075	5.63236	6.48937	6.46312	6.68952
ALDH7A1	7.06489	7.33109	7.09609	5.84454	5.84786	6.0037	7.39484	7.43419	7.73691	6.55251	6.52622	6.46025
ALDH8A1	2.20131	2.77412	2.39549	2.74734	2.61211	2.14965	2.38956	2.1613	2.36035	2.28782	2.56094	2.67881
ALDH9A1	10.5585	10.8312	10.8117	10.3164	10.333	10.3497	10.8157	10.3314	10.6581	10.5933	10.642	10.7052
ALDOA	10.7439	10.8601	10.8367	12.0562	11.7302	11.5997	10.9472	10.0852	10.6226	10.558	11.0731	10.4327
ALDOAP2	3.44871	2.92624	3.04507	3.26183	3.30598	3.0938	2.9439	3.28262	3.04732	2.75454	3.26292	2.72048
ALDOB	4.22776	4.18664	4.06005	4.03389	4.10642	4.33645	4.15675	3.91761	4.05027	4.34028	4.6369	4.4206
ALDOC	6.75839	6.5942	6.78214	7.89405	7.62753	7.68347	7.41033	6.11809	6.51663	6.85851	7.23836	6.94594
ALG1	6.91792	7.15491	7.0607	7.25446	7.24227	7.36279	7.25523	7.03517	7.30318	7.48046	7.39171	7.22164
ALG10	4.7818	5.5859	5.06119	4.8086	5.01073	5.43526	4.78897	4.67103	5.20547	4.88974	4.83288	4.4545
ALG10B	5.36572	6.07651	5.3741	5.88451	6.17484	6.37357	4.80653	4.79491	5.16721	6.26454	6.01663	6.1428
ALG11	7.64754	7.92364	7.88629	7.79787	7.98633	7.81749	7.58439	7.67742	7.98472	8.18343	8.30685	8.08842
ALG12	5.85954	5.74138	6.17918	5.23124	5.24888	5.20999	5.5221	6.05451	6.18506	5.35604	5.4959	5.39669
ALG13	6.65044	7.06099	6.68591	6.84908	7.16032	7.1673	6.67397	6.67741	6.76375	7.19377	7.19722	7.15832
ALG14	6.1548	5.83081	5.76327	6.38001	6.26815	6.4055	6.07144	6.05815	5.89815	6.42115	6.25527	6.43348
ALG2	7.0054	7.06327	6.86941	7.00192	6.87123	6.97535	7.11078	7.14772	7.12479	7.11937	7.09668	6.8157
ALG3	7.5021	7.50931	7.64052	7.43793	7.45563	7.21141	7.52775	7.43029	7.45459	7.29545	7.28791	7.04058
ALG5	6.21768	6.1899	6.0929	6.13199	6.02308	6.21036	6.0828	5.6123	6.00402	6.25161	6.09087	6.15439
ALG6	8.54991	8.69697	8.45792	8.55846	8.63398	8.73432	8.75626	8.68649	8.92971	8.81623	8.85595	8.85137
ALG8	9.36192	9.32075	9.32964	7.94536	8.31855	8.15188	9.14146	9.18738	9.08582	8.22741	8.26305	8.09138
ALG9	5.99658	6.47465	6.20244	5.87285	6.0404	6.04652	6.38722	6.06159	6.5518	6.13668	6.07288	6.12625
ALK	4.47983	4.28247	4.34729	4.81488	4.89639	4.71353	4.2516	4.56667	4.19731	4.63227	4.45831	4.7421
ALKBH1	5.44019	5.83452	5.63121	5.49452	5.84145	5.95992	5.38502	5.43814	5.75963	6.22623	6.05707	6.13175
ALKBH2	7.29108	7.60405	7.46652	6.92992	7.23057	7.27636	6.69573	7.1497	7.30912	7.4589	7.31195	7.38204
ALKBH3	6.37179	7.0017	7.00377	6.71808	6.6531	7.05846	6.83022	6.37973	7.1532	6.46737	6.54848	6.54107
ALKBH3-AS1	3.60115	3.11721	3.50474	3.39271	3.37265	3.42985	3.57396	3.724	3.29595	3.281	3.14055	3.46897
ALKBH4	6.0164	6.37247	6.24881	6.09101	5.53309	6.00859	6.20178	6.40327	6.61173	6.27509	5.98313	6.18241
ALKBH5	7.28657	7.51924	7.43111	7.2538	7.23191	7.2535	7.2464	6.989	7.32048	7.19344	7.196	7.21488
ALKBH6	6.29157	6.62404	6.54347	5.99571	6.39532	6.51759	6.01495	5.82574	6.33366	6.24512	5.95441	5.92764
ALKBH7	6.08555	6.13897	6.02945	6.35734	6.27697	6.43294	6.33887	6.14011	6.16202	6.40668	6.4739	6.56901
ALKBH8	5.34448	5.58013	5.30577	4.49694	4.70639	4.7133	4.72667	5.03762	5.37512	4.73953	4.95426	4.49449
ALLC	3.83624	3.79014	3.89797	3.86463	3.72904	3.76457	4.08877	4.27121	3.73321	3.84625	3.96083	3.889
ALMS1	5.85226	6.02379	5.7991	7.42734	7.52583	7.14263	5.70632	5.55011	6.00319	7.47742	7.36652	7.14238
ALMS1-IT1	5.38133	6.27705	4.83943	5.13496	5.04781	4.88139	4.40692	4.9071	5.25421	4.54163	4.34207	4.52163
ALMS1P1	3.7238	3.98074	3.76466	4.27029	4.10859	3.63272	3.66553	3.85869	3.63778	3.70238	3.69922	4.02542
ALOX12	4.0912	3.70186	3.67752	4.41526	4.03857	4.00402	3.63979	3.82438	3.57891	3.86871	3.89454	3.81144
ALOX12-AS1	4.14824	4.45034	4.07569	3.97621	4.26581	4.32259	3.83654	3.83622	4.51322	4.22936	4.52787	4.5181
ALOX12B	4.04052	4.61939	4.49937	3.55202	3.15516	3.24305	4.41064	4.21936	4.39092	3.35376	3.82938	3.7441
ALOX12P2	4.81467	4.67318	4.81326	5.29854	5.10312	4.67581	4.63877	5.23	4.67476	4.90174	4.90364	5.0412
ALOX15	3.00483	2.96573	3.17996	3.04337	2.77991	2.85391	3.71872	3.35194	2.71833	2.97176	2.96996	2.87551
ALOX15B	4.21388	4.03964	3.98405	3.93956	4.35286	3.79312	4.21414	4.17412	3.84051	3.89722	4.13216	4.25887
ALOX5	5.05181	4.78125	4.90587	4.9739	5.01319	5.17281	4.70492	4.54291	4.99198	4.73408	4.59147	4.7511
ALOX5AP	5.91019	5.63676	6.1942	5.9084	5.21784	5.19498	6.3786	6.56996	5.86699	5.19537	5.12473	5.38573
ALOXE3	4.04155	3.86431	3.78716	3.94204	3.66082	3.87178	3.71531	3.71397	3.62455	3.75543	3.41858	3.44526
ALPI	4.63446	4.52098	4.72518	4.35594	4.55959	4.35801	4.64912	4.85983	4.65988	4.39872	4.37563	4.59344
ALPK1	5.22407	5.1752	5.26189	5.01538	5.28381	5.27951	5.48255	5.39348	5.27583	5.34234	5.27659	5.21354
ALPK2	3.89917	3.57164	3.56525	3.54992	3.55711	3.71389	3.74832	3.87073	3.42305	3.36526	3.30206	3.36754
ALPK3	4.63388	4.65066	4.68903	6.28663	5.96349	5.93234	4.18396	4.42999	4.35835	6.94325	7.23829	6.53726
ALPL	3.48725	3.03671	3.50692	3.32009	3.11864	3.31798	3.23182	3.31764	3.16974	3.33881	3.29191	3.35181
ALPP	6.06393	6.49731	5.83568	4.51606	4.87434	4.30141	6.8441	5.98295	7.94171	4.87314	4.79972	4.58642
ALPPL2	5.94832	5.90081	5.75037	6.01097	6.86378	6.83736	6.25756	6.15477	6.62005	6.16898	6.34171	6.46101
ALS2	4.22558	4.35464	4.19947	4.41216	4.16531	4.45723	4.1663	4.14081	4.28092	4.44981	4.50342	4.34513
ALS2CL	6.71511	6.57405	6.9953	6.19562	6.0714	6.47308	6.57329	6.55303	6.53101	5.78686	5.74367	5.8197
ALS2CR11	2.21094	2.16495	2.35178	2.21881	2.36423	2.32402	2.27729	2.28852	2.23156	2.4728	2.24873	2.28949
ALS2CR12	3.10207	2.76181	2.9555	2.99315	2.87547	2.74317	2.99615	2.97842	2.80749	2.68239	2.7486	2.92005
ALX1	5.01472	4.56956	4.95732	4.62629	4.98676	4.62509	4.60906	4.69033	4.65276	4.41072	4.62995	4.58944
ALX3	5.09888	5.30413	5.38503	5.2254	5.43756	5.13612	4.8489	5.02517	5.04154	5.13612	5.27082	5.28002
ALX4	5.23175	4.7935	4.89199	4.91935	4.92497	4.86851	5.00942	5.06185	4.97745	4.69599	4.684	4.71519
ALYREF	9.96326	9.95147	10.0958	9.91081	10.0053	9.9969	9.00603	8.54422	9.20642	9.51381	9.53617	9.23429
AMACR	4.17438	3.90476	3.90743	4.12888	4.18307	3.93613	4.17373	4.13805	4.04246	4.46161	4.08356	4.22078
AMBN	4.61246	4.11585	4.68141	4.1596	4.65584	4.59624	4.69052	4.95531	4.36566	4.32307	4.10809	4.34916
AMBP	5.69589	5.03663	5.27548	5.2887	5.32634	5.43607	5.68892	5.47035	5.00273	5.46981	5.40955	5.58177
AMBRA1	4.98309	4.85489	5.02892	5.08749	5.28438	5.1895	5.14559	4.945	4.95916	5.24819	5.18203	5.17376
AMD1	8.2598	8.4858	8.26192	8.22836	8.49376	8.53767	7.98212	8.21515	8.56555	8.26484	8.33515	8.09238
AMDHD1	3.70716	3.8655	3.33328	3.26632	3.09248	3.38671	3.7828	3.38564	3.6228	3.29115	3.09385	3.28226
AMELX	2.77039	2.87919	2.90112	3.1535	3.269	2.88522	2.81939	3.23285	2.98532	2.8632	2.79624	2.8532
AMELY	4.31551	3.92997	3.8779	3.99838	3.8515	3.89785	3.96829	4.13221	4.1048	3.80304	3.86123	4.26054
AMER1	4.24679	4.19324	4.25091	3.59879	4.31727	4.19522	4.21457	4.32687	4.33769	4.652	4.57859	4.27976
AMER2	3.62696	3.40269	3.33226	3.70389	3.51093	3.47667	3.49759	3.7998	3.2685	3.60505	3.40682	3.52092
AMER3	4.69307	4.6	4.74433	4.81977	4.97054	4.83112	4.49032	4.73372	4.56173	5.01743	4.85053	4.99197
AMFR	7.79217	8.13984	7.95082	8.11449	7.93274	8.06986	8.19737	8.07878	8.1742	8.10096	8.07625	8.23613
AMHR2	5.964	5.43227	5.51805	5.2865	5.68985	5.1238	5.79929	5.78335	5.68377	5.19877	5.38366	5.31429
AMIGO1	5.75635	5.80519	5.55512	5.45827	5.80576	5.76549	5.65903	5.71908	5.87076	6.16217	5.90447	6.17932
AMIGO2	12.06	12.2727	12.1255	10.6236	10.6434	10.6255	11.6214	12.0406	11.9818	9.53578	10.0122	10.01
AMIGO3	6.746	6.71164	6.78358	6.59185	6.5368	6.34143	6.78262	6.72324	6.6629	6.45548	6.27677	6.22356
AMMECR1	5.75102	6.1499	5.8192	6.61684	6.64352	6.74226	5.80643	5.77392	6.08	6.9558	6.92935	6.74409
AMMECR1L	8.35543	8.74152	8.26042	8.85522	8.8314	8.90813	8.34935	8.71199	8.95414	8.95048	8.89315	8.86682
AMN	5.29015	5.32988	5.37362	5.5237	5.95257	6.0889	5.40524	5.48033	5.41922	5.93125	6.03049	5.87339
AMN1	8.3741	8.38227	8.39652	6.49444	6.2397	6.6975	7.42065	7.35304	7.85273	6.46459	6.34913	6.5869
AMOT	3.1257	3.49496	3.57363	4.22539	4.0225	3.8171	3.32087	3.74709	3.38813	4.19205	4.19793	4.37401
AMOTL1	6.16006	6.15815	6.06488	4.85674	4.73766	4.82052	5.79355	5.87348	5.94209	4.91192	4.92297	4.79658
AMOTL2	8.72793	9.03389	8.93575	6.79695	7.42608	7.46211	9.14972	9.42447	9.61088	7.4331	7.41667	7.03117
AMPD1	3.21429	3.37593	3.43934	3.10274	3.65248	3.53807	3.33717	3.45732	3.27172	2.90829	3.08989	3.0196
AMPD2	7.2546	7.60558	7.55311	7.90446	7.83468	8.06002	7.40304	7.24292	7.62664	8.20862	8.45177	8.05776
AMPD3	7.13812	7.36861	7.20042	6.25974	6.16861	6.61079	6.76449	6.77785	6.88285	6.95212	6.89142	7.02778
AMPH	3.65737	3.57003	3.2502	3.32931	3.91539	3.50264	3.79826	3.77105	3.67682	3.4702	3.61592	3.5923
AMT	6.56407	6.04735	6.19237	7.20063	7.18287	7.44665	5.50944	6.66373	5.94738	7.53655	7.47751	7.6102
AMZ1	5.95402	5.75112	6.03005	5.81282	5.9455	5.84273	5.88824	6.01257	5.85618	6.02715	5.66213	6.0329
AMZ2	9.50249	9.64543	9.53853	8.88551	8.77514	8.72228	9.11037	8.65527	9.44718	9.11023	9.047	9.21294
AMZ2P1	6.2529	6.79914	6.36232	5.52071	4.63055	5.44671	5.73888	5.52071	6.48257	5.64209	5.73334	5.44034
ANAPC10	6.36621	6.9805	6.52757	6.13219	5.78699	5.85174	6.39978	6.57362	7.01339	5.72153	5.98799	5.62467
ANAPC11	7.86148	8.07717	8.03312	7.57155	7.71797	7.64408	7.48695	7.28648	7.739	7.466	7.51432	7.45486
ANAPC13	6.5174	6.45922	6.6133	6.27919	6.30601	6.61589	6.45609	6.53241	6.48411	6.68087	6.51361	6.68649
ANAPC15	7.2354	7.30814	7.37098	7.15371	7.21304	7.34556	7.28705	6.838	7.19395	7.32458	7.41947	7.47578
ANAPC16	9.62251	9.71696	9.66946	10.2432	10.0063	9.76033	9.58938	9.43341	9.70226	9.9836	9.76942	9.85987
ANAPC2	5.92494	5.82243	6.0346	5.94407	5.44807	5.83173	5.96802	5.96587	6.02595	5.93622	5.66085	5.62327
ANAPC4	7.61543	7.8674	7.74506	7.49904	7.70402	7.92391	7.71865	7.42149	7.74581	7.35103	7.38731	7.28952
ANAPC5	6.70737	6.80753	6.73304	7.1233	7.04173	7.46919	6.64338	6.47439	6.68463	7.37404	7.47184	7.57862
ANAPC7	6.84642	7.06409	6.96166	7.76463	8.17952	7.93379	6.84322	6.95194	7.19759	7.98887	8.08666	7.80367
ANG	7.93079	8.13866	7.88749	8.59474	8.85605	8.83538	9.59018	8.79915	9.29257	9.72078	9.79989	9.78422
ANGEL1	5.90493	5.87355	5.91409	5.84096	6.03743	6.0907	5.88295	5.77652	5.89944	6.07047	6.10235	6.15353
ANGEL2	6.15425	6.36189	6.05869	6.06108	5.89678	5.91695	6.45996	6.1424	6.54115	6.13055	6.16803	6.15467
ANGPT1	2.81659	2.79301	2.71207	2.78008	2.92669	2.75833	2.85854	2.9681	2.63065	2.94837	2.61017	2.84747
ANGPT2	3.06837	2.80762	3.02682	2.98679	2.92004	2.95117	3.16154	3.15978	2.97577	2.97308	3.04656	3.03977
ANGPT4	5.28433	5.15294	5.0766	5.34145	5.39344	5.17263	5.24316	5.62361	5.15265	5.26044	5.24696	5.39344
ANGPTL1	2.39377	2.4586	2.52467	2.76143	2.47129	2.56477	2.39731	2.39789	2.54288	2.65193	2.41174	2.58391
ANGPTL2	4.99366	5.06807	5.29249	5.68027	5.93728	5.79483	6.09842	6.3094	5.91054	4.90138	4.62097	4.8991
ANGPTL3	2.84472	2.57725	2.76063	2.7238	2.62071	2.66445	2.64736	2.78556	2.54428	2.52761	2.61773	2.54221
ANGPTL4	5.77778	5.57615	5.73348	6.94785	6.87942	6.63459	5.72819	5.73264	5.66925	5.75132	6.97178	5.72946
ANGPTL6	5.09397	4.73295	4.99151	4.93144	4.97548	4.31186	4.69985	5.11328	4.77953	4.53392	4.37659	4.62047
ANGPTL7	4.24067	4.06221	4.69608	4.08677	4.266	4.35654	4.61305	4.21645	4.38635	3.95239	4.11533	4.16194
ANGPTL8	4.56273	4.04581	4.32038	4.14585	4.03342	4.49231	4.34747	4.06777	4.44246	4.24369	4.18323	4.0633
ANHX	5.84787	5.24206	5.4561	5.53452	5.51803	5.41225	5.68326	5.92092	5.19305	5.45099	5.42643	5.50024
ANK1	6.69816	6.90404	7.16637	4.92847	4.86965	4.64831	6.91046	6.72494	7.15017	4.7682	4.68334	4.84464
ANK2	3.17657	3.13562	3.27978	3.07336	2.97044	3.27372	3.30368	3.22378	3.01484	3.03457	3.11117	3.07018
ANK3	5.17276	5.46912	5.43695	4.23458	4.39327	4.11415	5.49124	5.32125	5.43711	4.51054	4.12399	4.40003
ANKAR	2.58267	2.38954	2.74481	2.65861	2.57844	2.69706	2.73213	2.59439	2.51492	2.69143	2.45224	2.74798
ANKDD1A	3.27241	3.48382	3.52454	4.10679	3.82334	3.71286	3.70488	3.79292	3.80616	3.73008	3.80837	3.84592
ANKEF1	5.12607	5.31735	5.18855	5.11668	5.97957	6.02918	4.98125	5.07717	5.23178	6.04293	6.11021	6.0195
ANKFN1	4.00963	3.87199	3.95934	3.98259	4.08225	3.74239	4.02175	4.00675	3.98315	4.01316	4.07461	4.04227
ANKFY1	6.0021	5.88855	6.05219	5.60409	5.58264	5.64859	6.03689	5.73289	5.83484	5.66757	5.50623	5.51895
ANKH	5.44377	5.51196	5.29174	5.51022	5.60121	5.67713	5.05993	4.98864	5.17338	5.82205	5.9032	5.75707
ANKHD1	3.10465	3.36282	3.51711	3.19325	3.17766	3.89046	3.10313	2.87552	3.03832	3.58893	3.8931	3.6336
ANKHD1-EIF4EBP3	6.88919	7.37262	7.05325	7.54643	7.61238	7.66457	7.00626	6.84558	7.21129	7.88726	8.03111	7.86923
ANKIB1	7.45435	7.81585	7.5542	7.07193	7.16139	7.21254	7.60288	7.72848	7.92772	7.52622	7.58856	7.46478
ANKLE1	2.67781	2.63243	2.30277	2.97787	2.62917	2.81014	2.86532	2.66263	2.75043	3.04943	2.35207	2.92065
ANKLE2	5.33384	5.62793	5.55703	5.7483	5.81385	5.9837	5.54134	5.6458	5.72295	5.72013	5.64452	5.53247
ANKMY1	4.31762	4.27569	4.43585	4.61866	4.58407	4.78157	4.6076	4.50459	4.29197	4.3327	4.43823	4.48062
ANKMY2	9.89539	10.0638	9.78918	9.24364	8.9512	9.47647	10.3444	9.88627	10.214	9.53943	9.10113	9.6503
ANKRA2	7.96094	8.19735	7.88758	7.85027	8.13504	8.21919	8.21187	7.60268	8.20534	8.50518	8.4814	8.75639
ANKRD1	9.99033	10.2057	10.6482	3.19521	3.16921	3.36832	7.40042	8.84213	7.91862	3.26172	3.13787	3.23554
ANKRD10	5.81521	5.93469	5.85882	5.3941	5.4408	5.73916	5.45422	5.48526	5.62505	5.60991	5.61199	5.46596
ANKRD10-IT1	6.33672	6.52113	6.76717	7.04009	6.71746	7.25582	6.14808	5.73905	6.11757	7.45179	7.21978	7.05285
ANKRD11	7.79327	7.825	7.83209	7.47854	7.21333	7.41039	7.54852	7.63829	7.63479	7.49853	7.57267	7.58551
ANKRD12	6.71587	7.10802	6.70541	6.9128	6.95764	6.94076	7.174	6.78449	7.04939	6.83249	7.07105	6.83684
ANKRD13A	5.62776	5.74413	5.56041	5.97172	5.9436	6.30083	5.95902	5.57304	5.88958	5.86312	6.26126	6.19385
ANKRD13B	5.29241	5.05726	5.2402	5.18362	5.14654	5.37304	4.94683	4.90022	5.09857	5.36452	5.29504	5.13268
ANKRD13C	5.67269	6.08934	5.6021	5.15841	5.33085	5.74908	5.86357	5.65066	5.93069	5.4972	5.66276	5.42697
ANKRD13D	5.29773	4.91921	5.21344	5.19545	4.81685	5.17383	5.08766	5.28863	4.89002	4.98887	4.90466	4.91726
ANKRD16	5.79407	5.35323	5.72117	6.69385	6.54152	6.74096	5.49031	5.89147	5.20167	6.45896	6.28378	6.63188
ANKRD17	8.23864	8.63255	8.4418	8.75568	8.30059	8.58158	8.48569	8.57266	8.51089	8.82778	8.93392	8.70228
ANKRD18A	3.5374	4.0928	3.79975	3.7382	3.82154	4.20618	3.5905	3.59385	3.43388	3.83354	3.59557	3.66831
ANKRD18B	3.87056	3.46025	3.78193	3.46755	3.37034	4.05534	3.86192	3.2156	3.51036	3.3062	3.17532	2.98009
ANKRD19P	6.82686	6.12173	6.82336	6.31168	6.35017	6.69823	6.77062	6.81175	6.26918	6.78989	6.59532	6.52245
ANKRD2	4.7825	4.46568	4.41584	3.9092	3.63198	3.71033	4.18356	4.60317	4.16431	3.92089	4.14447	3.52584
ANKRD20A11P	6.84916	6.48161	6.80197	6.47965	6.48725	6.67321	6.64675	6.57457	6.44413	6.48961	6.41709	6.62106
ANKRD20A12P	3.35728	3.68151	3.71885	3.61159	3.7045	3.40847	3.27396	3.40173	3.51355	3.80256	3.48394	3.59533
ANKRD20A4	2.07532	2.50127	2.18237	2.81956	2.1838	2.45484	2.38983	1.94016	2.10712	2.26456	2.35108	2.113
ANKRD20A5P	6.67087	6.83871	6.73573	5.94839	5.19523	6.34684	5.75026	5.6144	6.39049	4.54178	4.59377	4.88463
ANKRD22	9.80689	9.91345	9.88806	9.46024	9.31245	9.41542	9.54491	9.37757	9.69398	8.47901	8.46865	8.20848
ANKRD23	4.31045	4.28417	4.19579	4.68613	4.74236	4.63375	4.2313	4.36715	4.16273	4.62221	4.5475	4.74972
ANKRD24	5.31098	5.09091	5.16883	5.22688	5.13359	5.17762	5.35013	5.34001	5.15117	5.19609	5.06311	5.09792
ANKRD26	4.3388	4.43816	4.2757	4.51009	4.99034	5.01307	4.32375	4.17401	4.25059	5.08475	5.00171	5.228
ANKRD26P3	3.43806	3.36701	3.33937	3.55268	3.32388	3.50445	3.75013	3.30514	3.2945	3.12136	3.74716	3.65718
ANKRD27	9.3378	9.76915	9.55299	8.74797	8.95983	9.02323	9.67033	9.37835	9.9503	8.75607	8.98167	8.66264
ANKRD28	6.06406	6.40563	6.40006	5.80408	5.94498	6.416	5.61236	5.76658	5.94218	6.04956	6.11402	5.87256
ANKRD29	3.64898	3.97921	3.56378	3.26154	3.28282	3.58992	5.20589	5.40854	4.98526	3.21831	3.48545	2.99271
ANKRD30A	2.93083	2.51414	2.61615	2.97076	2.906	2.70258	2.58298	2.50076	2.56665	2.57562	2.83416	2.69098
ANKRD30B	2.16295	2.17599	2.46436	2.30099	2.20055	2.25293	2.28436	2.17832	2.3748	2.07257	2.2543	2.10255
ANKRD30BP2	3.2396	2.8928	2.63597	3.21697	2.84574	2.6818	2.82938	2.8305	2.74221	2.97418	3.05978	2.7459
ANKRD30BP3	3.2047	2.82402	2.92309	3.15277	3.12495	3.33477	2.77458	2.99333	3.00312	2.96573	2.97565	3.01964
ANKRD31	3.08152	3.06876	3.0713	3.22971	3.14673	3.4359	2.67111	2.86018	3.09926	3.14067	3.25885	3.08564
ANKRD33	4.20157	3.64498	3.74742	5.67623	4.74806	4.65543	3.89356	3.54842	3.28712	4.68014	4.29954	4.35268
ANKRD33B	6.45094	6.86221	6.44683	4.63971	5.34661	5.41558	7.35536	7.75557	7.51981	5.42578	5.26791	5.37217
ANKRD34A	4.96499	4.88666	5.00659	4.93611	4.71715	4.94843	4.93611	4.89483	4.69796	4.51009	5.1986	5.0903
ANKRD34C	2.99995	3.02738	3.02434	3.54288	3.07078	3.14789	3.13377	3.09209	2.79645	2.85206	3.13297	3.07205
ANKRD35	5.07803	4.80434	4.90229	4.71593	4.63108	4.47371	5.0768	5.29655	5.08002	4.35628	4.67979	4.56323
ANKRD36	3.45535	4.07715	3.55672	4.50844	4.35809	4.6577	3.20599	3.19123	3.8548	4.21269	4.51797	4.30219
ANKRD36B	2.94775	3.67709	4.06766	6.74256	6.09172	7.27972	3.87345	3.75943	3.27076	7.3149	7.23412	7.48914
ANKRD36BP2	2.97817	2.7689	2.74455	2.93875	2.78973	2.86062	2.75142	2.78924	2.68295	2.74776	2.73771	2.67844
ANKRD36C	2.79334	2.42797	2.68669	2.90564	2.67554	2.54568	2.42623	2.67193	2.40415	2.76383	2.67193	2.79134
ANKRD37	5.46104	5.47108	5.55299	6.16526	6.20304	6.27791	5.94706	4.64282	5.22513	5.31332	6.37774	5.13091
ANKRD39	6.54653	6.8902	6.76793	6.56424	6.34147	6.37179	6.37046	6.42132	6.8274	6.3964	6.43222	6.13253
ANKRD40	5.68956	5.89339	5.75368	6.03025	6.12722	6.12005	5.59808	5.75613	5.81505	5.95642	6.11203	6.06159
ANKRD42	2.60325	2.86219	2.86179	2.95325	2.96362	2.89391	2.14502	2.60444	2.5985	3.16163	3.55377	3.56005
ANKRD44	3.61372	3.79305	3.56037	3.43433	3.4263	3.39512	3.63706	3.68687	3.8045	3.60748	3.73452	3.53034
ANKRD44-IT1	2.89496	2.71545	2.83174	2.904	2.63657	3.31653	2.85174	2.89058	2.72926	2.78084	2.46118	2.64951
ANKRD45	4.04781	4.40419	4.62808	2.61276	2.56768	2.50365	3.85829	3.41806	3.7453	3.06291	2.5921	3.02668
ANKRD46	7.52842	7.89539	7.50881	8.74174	8.9143	8.80637	7.6741	7.92899	8.27454	9.09249	9.23925	9.00329
ANKRD49	7.39048	7.38371	7.33043	6.78102	6.89882	7.21269	7.80617	7.47505	7.63571	7.27878	7.32926	7.0613
ANKRD50	5.80198	6.51037	6.12646	4.87533	5.04928	4.9363	6.25428	6.06954	6.44024	5.50868	5.56207	5.66631
ANKRD52	7.25736	7.22977	7.52186	7.55809	7.32226	7.57248	7.21518	7.35594	7.33845	7.46751	7.37074	7.53541
ANKRD53	4.56	4.38187	4.77591	4.66858	4.3714	4.48541	4.66207	4.85452	4.47961	4.68745	4.36655	4.50861
ANKRD54	5.91876	5.86571	5.92347	5.46309	5.28059	5.40234	5.92594	5.77248	5.8167	5.59677	5.40673	5.33842
ANKRD55	2.98082	3.07889	3.15931	3.20566	3.03102	3.36265	3.15855	3.36745	2.83398	3.35615	2.94474	2.83679
ANKRD6	4.54511	4.61006	4.36312	3.41449	3.58361	4.21467	4.20828	4.22395	5.41378	4.20077	3.90089	4.21785
ANKRD60	4.60837	4.02916	4.31872	4.12739	4.15448	4.27197	4.46863	4.14716	3.57658	4.03241	4.06759	4.256
ANKRD65	5.0388	5.21851	5.118	5.28624	4.88279	4.86768	5.18144	4.95131	5.23012	4.84691	4.97532	4.99054
ANKRD7	2.61211	2.47523	2.61211	2.54136	2.72764	2.7376	2.80691	2.50336	2.61578	2.5888	2.40379	2.37385
ANKRD9	6.88656	6.74411	6.67833	6.80332	6.74171	6.81526	6.91066	6.87634	6.84157	7.02453	7.10676	6.98917
ANKS1A	8.19584	8.72798	8.37712	8.72047	8.83055	9.0435	8.35904	8.20692	8.91104	9.18062	9.33021	9.06607
ANKS1B	2.8299	2.79282	2.84341	2.7674	2.7309	2.72815	2.78396	2.97686	2.8226	2.82768	2.71641	2.65005
ANKS3	6.05275	6.28172	6.19209	5.8339	5.84657	5.66763	6.03753	6.07639	6.15133	5.75374	5.7338	5.73776
ANKS4B	3.98725	4.53514	3.93828	4.98115	5.38834	5.14589	5.2439	4.51002	4.92401	5.69821	5.86957	6.02183
ANKS6	5.04841	5.13628	5.06239	5.10061	5.08007	5.07197	5.12342	5.2054	5.09944	4.91162	5.09182	4.71139
ANKUB1	3.49176	3.52716	3.64232	3.6471	3.6681	3.56734	3.42894	3.6804	3.5089	3.45736	3.68154	3.60066
ANKZF1	7.17624	7.08392	7.13783	7.42657	7.35221	7.39413	6.95056	6.98797	7.00422	7.54298	7.50527	7.25615
ANLN	9.46111	9.64667	9.65261	9.9432	10.0986	10.5847	9.55959	9.30004	9.21229	8.12642	8.13065	8.03449
ANO1	7.76779	8.18689	7.92097	6.82952	7.46737	7.30112	7.52043	7.55701	7.74905	6.1578	6.11192	5.93489
ANO10	6.91089	6.9436	7.07837	6.67496	6.87263	6.68342	7.52477	7.26169	7.60475	7.2754	7.12144	7.0877
ANO2	4.07708	4.29276	4.12295	4.22093	4.2912	4.44671	4.42758	4.21371	4.09128	4.27249	4.16121	4.19168
ANO3	2.21562	2.15114	2.3049	2.40298	2.34328	2.25171	2.68041	2.33851	2.43002	2.57895	2.37552	2.62132
ANO4	3.3468	3.35823	3.54661	4.50246	5.13235	4.60093	3.53348	3.38693	3.27163	4.55498	5.14149	4.31109
ANO5	3.57301	3.25214	3.36326	3.12232	3.17223	3.10073	3.381	3.28043	3.45738	3.09484	3.07593	2.89288
ANO6	6.2922	6.43231	6.26855	6.11008	5.79929	6.23174	6.07039	6.35595	6.29672	5.68377	5.76865	5.65305
ANO7	5.95618	5.9353	6.11024	6.27509	6.36095	6.29864	5.84223	5.97408	5.9055	6.08495	6.36173	6.24788
ANO8	5.97177	5.55712	5.58349	6.18487	5.79488	6.36067	5.95726	5.92842	5.80179	6.20543	6.37242	5.99986
ANO9	5.98519	5.86401	5.99718	6.15941	6.02724	6.4391	6.16459	5.94565	5.93508	6.29872	6.3455	6.51957
ANOS1	3.98759	3.90875	3.95017	3.90453	3.92157	3.62221	3.82956	3.65017	3.77689	3.74027	3.3086	3.74034
ANP32A	9.35411	9.4303	9.34665	9.37051	9.45716	9.73557	9.47846	9.20192	9.57093	9.51957	9.67535	9.48908
ANP32A-IT1	2.70178	2.53703	2.93085	2.80923	3.03397	3.01183	2.80923	2.73223	2.62603	3.23629	2.95971	3.07431
ANP32B	11.7744	12.0404	12.0385	11.7293	11.8447	11.771	11.8452	11.7243	11.91	11.4528	11.6812	11.4288
ANP32C	4.50511	4.27803	4.40192	3.96349	4.04838	4.0557	4.61866	4.26282	4.24079	3.97012	3.9173	3.87927
ANP32D	2.76663	2.38059	2.61558	2.71299	2.67163	2.83868	2.50989	2.75947	2.90316	2.65105	2.65189	2.96657
ANP32E	8.39368	8.61108	8.36581	9.13573	9.50696	9.61784	8.41485	8.24631	8.48479	8.66222	8.79677	8.61617
ANPEP	3.65001	3.52947	3.78128	3.39912	4.19151	3.90614	3.49636	3.53712	3.48237	4.42897	5.14214	4.38238
ANTXR1	4.44245	4.22934	4.28634	4.53695	4.43982	4.3156	4.31154	4.50411	4.35798	4.19012	4.31148	4.44883
ANTXR2	6.81328	7.22644	6.78529	6.68988	6.89454	6.98397	6.25861	6.25776	6.4845	6.95955	6.8335	6.76252
ANXA1	7.93016	7.99368	8.03106	6.44178	6.4218	6.84406	7.75718	7.82318	8.01938	5.59474	5.40485	5.30557
ANXA10	11.696	11.8572	11.1026	8.12531	10.41	9.4153	11	10.2615	10.281	8.68995	9.36448	7.96526
ANXA11	9.14759	9.33398	9.31373	8.63013	8.71461	8.77775	9.34987	9.03669	9.46133	8.33139	8.45194	8.5352
ANXA13	6.82441	6.85203	6.44125	6.94359	7.10963	8.81997	7.15695	6.48959	6.74207	9.29891	9.39489	9.54724
ANXA2	12.0992	11.7612	12.0437	10.6807	10.9801	11.0107	11.8007	11.6448	11.8538	10.443	10.5852	10.3777
ANXA2P1	7.261	7.23023	7.1407	5.90585	5.98576	5.92842	6.67599	6.8483	7.09151	5.69517	5.6752	5.4669
ANXA2P2	12.5923	12.4111	12.5958	11.5901	11.755	11.7205	12.4716	12.5359	12.5093	11.1179	11.2043	11.0178
ANXA2P3	6.62145	6.70461	6.99271	5.63017	6.06404	6.11433	6.47283	6.65609	6.67251	5.3004	5.31003	5.12567
ANXA2R	6.43723	6.58742	6.27862	5.4648	5.13664	5.05551	6.48275	6.27322	6.80479	5.22778	4.9777	5.14087
ANXA3	12.4975	12.4644	12.5546	9.64686	9.82174	10.0151	12.428	12.6021	12.5941	8.69545	8.56626	8.20712
ANXA4	12.1023	12.1999	11.8372	12.074	12.7146	12.1768	12.3339	12.2991	12.4045	12.6333	12.8904	12.5958
ANXA5	12.3546	12.3765	12.3637	9.24585	9.47828	9.07512	12.3638	12.4016	12.2301	9.14215	9.21678	9.0701
ANXA6	5.6415	5.48021	5.73407	5.06131	5.35022	4.79822	5.307	5.48996	5.28052	4.64745	4.51632	4.62953
ANXA7	10.9569	11.0964	10.9793	10.545	10.4061	10.4586	11.0306	10.9817	11.1612	10.3968	9.91265	10.1865
ANXA8L1	9.27416	9.32075	9.63608	5.63793	5.36305	5.26338	9.39698	9.19078	9.75573	5.0359	4.82745	5.17921
ANXA9	7.22895	7.36674	7.25613	5.53216	6.0931	6.10542	8.09371	7.42687	8.22284	6.26365	6.54259	6.80001
AOAH	5.23268	5.05669	5.00646	4.91953	4.95151	5.04244	5.31421	5.57272	5.33319	4.54933	5.50502	4.97675
AOC1	4.11451	4.15006	4.15857	8.86919	8.88241	8.53633	5.4413	5.55273	5.34897	10.0263	10.1748	10.3929
AOC2	3.90699	3.69493	3.94613	4.00213	4.16551	4.52764	4.33855	3.74214	3.9122	3.69341	3.97683	4.69155
AOC3	2.85843	2.65241	2.88748	2.81476	2.64651	2.87111	2.74323	3.28951	2.96163	2.72074	3.02941	2.81386
AOC4P	6.29011	6.09028	6.50835	6.02142	6.06834	6.00492	6.24432	6.42935	6.16435	6.12423	5.97837	5.90515
AOX1	4.17834	4.17113	4.32239	4.26536	4.12267	4.08124	3.98463	4.40446	3.82927	3.97209	4.30964	4.23738
AOX2P	3.42874	3.28616	3.03652	3.58165	3.54571	3.09036	3.6737	3.36228	3.37502	3.18753	3.44246	3.62964
AP1AR	5.35316	5.4579	5.04908	5.14735	4.93639	5.26581	4.99888	5.15592	5.39658	5.00447	5.11122	4.93065
AP1B1	7.0284	6.98303	7.11873	6.70369	6.66562	6.63129	6.97788	6.80691	6.92928	6.16833	6.50237	6.31434
AP1G1	7.43699	7.79248	7.65914	7.28948	7.41451	7.44083	7.95076	7.88453	7.92989	7.55721	7.52093	7.44351
AP1G2	6.15627	6.08758	6.27555	5.94167	5.72435	5.99272	6.18894	5.79054	6.01784	5.89518	5.85127	6.10954
AP1M1	5.78508	6.07957	5.97356	6.0445	6.08799	6.11319	5.76094	6.05716	6.04926	5.95734	6.04517	5.7808
AP1M2	7.46826	7.25952	7.33345	7.71637	7.96014	7.72601	7.62436	7.62817	7.60779	7.89545	7.68364	7.79327
AP1S1	8.75752	8.93247	8.78605	8.6653	8.75431	8.61834	8.21897	7.91809	8.53414	8.80298	8.69449	8.56533
AP1S2	6.76677	6.96897	7.08191	5.97166	5.94392	5.71914	5.84126	6.18767	6.30196	5.91631	5.71949	5.81981
AP1S3	7.63631	8.01252	7.53452	6.24123	6.2223	6.6157	7.24899	7.63185	7.78739	5.54901	5.75196	5.18903
AP2A1	5.18463	5.0983	5.25734	5.41403	5.36839	5.25428	5.26146	5.35233	5.21065	5.20635	5.16553	5.19806
AP2A2	6.88999	7.14472	7.18727	7.38622	7.41158	7.26954	7.04566	7.0837	7.39104	7.33098	7.40371	7.41275
AP2B1	9.29873	9.28381	9.51298	8.05169	8.33265	8.19711	9.22635	9.22533	9.23702	7.79717	7.66074	7.7484
AP2M1	8.25146	8.50493	8.41889	8.45536	8.56151	8.56663	8.56646	8.37022	8.78788	8.46746	8.39779	8.41836
AP2S1	10.2075	10.1694	10.2976	9.47027	9.26339	9.30929	10.3247	10.145	10.1749	9.04412	8.82689	8.88827
AP3B1	7.1536	7.23433	7.04114	6.79425	6.85439	7.06894	7.37494	7.2993	7.30739	7.33706	7.19168	7.22016
AP3B2	3.34483	2.94324	2.92702	4.97168	3.25154	3.2758	3.26662	3.0679	2.85372	3.43742	3.41527	3.19051
AP3D1	8.27349	8.53891	8.41237	8.88155	8.6776	8.64068	8.38935	8.45268	8.6276	8.72767	8.66674	8.70325
AP3M1	7.83879	7.76358	7.80494	7.43175	7.43815	7.40272	7.49365	7.32996	7.61337	7.80032	7.40919	7.48789
AP3M2	5.90443	6.11202	6.12257	5.84024	5.59148	5.57107	5.18493	5.7131	5.74041	5.50466	5.52924	5.58148
AP3S1	10.4568	10.4651	10.404	9.40115	9.42388	9.53435	10.7807	10.9242	10.5845	9.43755	9.59925	9.28387
AP4B1	4.47836	4.56641	4.49702	4.95178	4.79978	4.86377	4.75593	4.56367	4.6565	4.85542	5.02186	4.87486
AP4E1	3.53169	3.73203	3.39472	3.81016	3.95954	3.88397	3.45929	3.53814	3.4141	3.64296	3.76703	3.91493
AP4M1	6.90109	7.27041	7.30056	6.98989	6.81972	6.50858	7.23759	7.272	7.35523	7.33768	7.4194	7.53572
AP4S1	6.3323	6.68622	6.45745	6.33158	6.28693	6.12671	6.41451	6.54771	6.64552	6.40729	6.15344	6.25418
AP5B1	4.39047	3.86668	4.32361	4.05616	4.25766	4.38555	4.24562	4.29813	4.3119	4.30759	4.08343	4.41405
AP5M1	5.83997	6.10884	5.81438	6.51654	6.5321	6.52604	6.083	6.09688	6.14303	6.87	6.63176	6.72302
AP5S1	6.61311	6.73039	6.6355	6.77383	6.31241	6.76806	6.91408	6.25713	6.73048	6.83661	6.578	6.64712
APAF1	5.50794	5.3142	5.49808	5.99687	6.19881	6.15041	5.91944	5.76596	5.67064	6.07614	6.10737	6.10527
APBA1	4.4975	4.39684	4.39759	4.76534	4.72768	4.76833	4.64699	4.99676	4.47141	4.68671	4.75818	5.02775
APBA2	5.07862	5.18769	5.07619	5.80782	5.96347	6.07313	5.01297	5.02633	4.91161	6.21274	6.0809	5.97979
APBA3	5.50728	5.48733	5.53409	5.83705	5.80498	5.85229	5.3443	5.43047	5.49694	5.74286	5.98639	5.84392
APBB1	4.93267	4.7026	4.88458	4.30711	4.52648	4.54556	5.22131	5.22376	4.74854	4.67767	4.51924	4.53712
APBB1IP	4.10554	3.9527	3.93993	4.57659	4.24862	5.03415	3.98436	4.6143	3.99865	4.42333	4.08075	4.46155
APBB2	6.22299	6.36236	6.28124	5.00792	4.99443	5.21474	6.13228	6.25924	6.11204	5.27031	5.13122	5.27223
APC	4.62778	4.92	4.59332	4.09551	4.24618	4.32861	4.74313	4.56093	4.89746	4.28649	4.34774	4.32124
APC2	5.37919	5.35267	5.46358	5.17939	5.19264	5.32944	5.73859	5.55457	5.2364	5.24452	5.24917	5.30534
APCDD1	3.56972	2.81091	3.07787	3.22801	3.00221	3.01788	3.07787	3.30844	3.08864	2.68643	3.3473	2.94863
APCDD1L	5.7005	5.46951	5.69265	5.32159	5.70545	5.34036	5.78799	5.77938	5.42741	5.20996	5.46537	5.21724
APCDD1L-AS1	3.92614	3.64955	4.08094	3.87023	3.83029	3.83587	3.96481	3.93354	3.87201	3.77199	3.60747	3.76763
APCS	5.58645	4.90302	5.02484	4.96353	4.86805	4.36287	5.02513	5.26262	4.77632	4.83251	4.59467	5.05529
APEH	7.09813	7.12051	7.24434	6.89914	7.01149	6.81202	6.87246	6.61818	6.91784	6.69356	6.8132	6.49694
APELA	2.45283	2.3021	2.32342	2.60125	2.33612	2.55362	2.16405	2.25434	2.40637	2.42745	2.1374	2.35674
APEX1	10.9428	10.9948	11.0561	11.3444	11.4979	11.3144	10.7049	10.9001	10.8456	12.0636	11.9275	12.1061
APEX2	6.70151	6.7678	6.77815	6.56735	6.71289	7.01038	6.5684	6.42121	6.5719	6.7886	6.87861	6.77726
APH1A	6.9978	7.30174	7.08687	8.01842	8.1943	8.03326	7.25647	7.22433	7.30602	8.41151	8.43213	8.28498
APH1B	6.81664	7.11818	6.86916	5.39246	5.44542	5.21466	6.84778	6.7217	7.28982	5.93479	5.76237	6.21383
API5	6.25978	6.58734	6.38956	7.32788	7.08542	7.35852	6.08478	6.11545	6.45288	7.24695	7.28536	7.09463
APIP	5.65748	5.80183	5.6995	5.73663	5.84742	5.92113	5.59299	5.48365	5.77313	6.0123	5.8037	5.80994
APITD1-CORT	8.82614	8.91107	9.09484	7.98408	8.20623	8.46768	8.67071	8.49579	8.85795	8.19135	8.22426	8.30075
APLF	3.29175	3.59446	3.47408	3.662	3.64639	3.76537	3.55579	3.72224	3.62423	3.8912	3.38342	3.79136
APLN	5.36515	4.82085	5.25541	5.2954	5.40816	5.10335	5.39362	5.44981	5.13062	5.40386	5.53799	5.4398
APLNR	4.40969	4.06863	3.97678	4.43338	4.6444	4.72931	4.17118	4.20406	3.751	4.03388	3.83798	3.82432
APLP1	5.41444	5.24375	5.35735	4.45237	5.0899	5.04767	5.49845	5.58565	5.36353	4.81914	4.77383	4.73516
APLP2	9.40136	9.62784	9.42155	8.50865	8.22191	8.33802	9.4801	9.57573	9.58513	8.43974	8.29629	8.34249
APMAP	6.64224	6.56422	6.78574	7.32277	7.57113	7.35027	6.83238	6.91384	6.92057	7.35154	7.19006	7.53215
APOA1	4.36949	3.97137	4.12494	4.1442	3.96705	4.11855	4.45879	4.53874	4.03093	4.06858	3.94572	4.18904
APOA2	3.62132	3.11719	3.222	3.7241	3.37851	3.25274	3.52392	3.30308	3.3583	3.14616	3.52747	3.21633
APOA4	5.87984	5.17371	5.73415	4.97365	5.44441	5.83155	5.57583	5.62268	5.83001	5.04613	5.2215	5.15698
APOA5	5.56284	5.36783	5.57797	5.76212	5.77138	5.70259	5.66632	5.70355	5.3075	5.45431	5.69205	5.62624
APOB	3.96309	3.5369	3.91956	3.90998	3.90215	3.87015	4.01327	3.97864	3.86429	3.93216	4.10124	3.90571
APOBEC1	6.75914	6.70111	6.32471	7.36609	7.44307	7.6255	7.43817	6.13118	6.91987	6.18714	7.88809	6.37703
APOBEC2	4.96001	4.80732	4.80397	4.45399	4.3778	4.56729	4.63173	4.88679	4.63222	4.33432	4.27256	4.72237
APOBEC3A_B	3.52258	3.27578	3.47136	4.56593	3.92315	4.22491	3.71878	4.07011	3.779	4.6151	4.68886	4.15699
APOBEC3B	7.17132	7.46478	7.16609	8.70845	8.75229	9.0719	8.1347	7.59621	8.25046	8.28807	8.58714	8.14846
APOBEC3C	6.7616	6.67542	6.8028	6.51539	6.27525	6.22561	7.06249	6.76319	6.82328	6.2002	6.18959	6.37526
APOBEC3D	4.87009	4.5849	4.57588	5.08034	4.7081	4.7716	5.02624	4.65017	4.54617	4.86129	4.67191	4.69307
APOBEC3F	5.2345	5.21556	5.32632	5.39818	5.08193	5.24694	5.45167	5.21722	5.54983	4.9412	4.81389	4.82683
APOBEC3G	5.62096	5.43833	5.81848	6.9152	6.74752	6.17276	5.95102	6.56844	6.15592	5.61891	5.50441	5.58875
APOBEC4	3.22947	3.28342	2.97572	3.24052	3.02869	2.91412	3.05493	3.34229	2.64208	3.0276	3.05224	3.40268
APOBR	5.59854	5.48026	5.47519	5.63537	5.59179	5.34184	5.39726	5.71703	5.5432	5.2649	5.3075	5.54184
APOC1	8.00182	7.8438	8.08095	7.30266	7.35077	7.5712	8.31307	7.95452	8.10696	7.17621	6.73757	7.05583
APOC2	4.55578	4.18875	4.37155	4.5013	4.44177	4.23752	4.50408	4.33577	4.32199	4.29382	4.29745	4.26506
APOC3	4.29973	4.47373	4.42243	4.20646	4.33999	4.27712	4.39595	4.62854	4.08903	4.40176	4.15033	4.25822
APOC4-APOC2	5.17366	4.8436	4.95325	4.98095	5.11464	5.09083	5.1322	5.16272	4.85001	5.14567	4.95836	5.24251
APOD	5.81273	5.53826	5.84359	5.4654	5.46927	5.92184	6.35976	5.60137	5.88354	6.22344	6.51464	6.86332
APOE	7.23386	7.41411	7.19084	6.7669	6.78418	6.75967	7.26742	8.00336	7.39904	6.62267	6.57549	6.3566
APOF	2.64199	2.72725	3.01667	2.79483	2.65225	2.47595	2.63361	2.79875	2.68967	2.46409	2.52377	2.68509
APOH	4.54674	4.49847	4.60209	4.64757	4.77779	4.64787	4.93579	4.78887	4.88768	4.64695	4.57748	4.85693
APOL1	7.10432	6.60627	6.89949	8.52575	8.04208	7.3994	8.79745	8.37623	8.07881	7.23135	7.23021	6.65571
APOL2	6.70273	6.42259	6.92208	7.255	6.89649	6.90658	7.22899	6.78742	6.81233	6.80797	6.54683	6.56767
APOL3	3.86097	4.05187	4.25861	3.54626	3.70248	4.01064	5.15226	4.96938	4.81222	3.79045	3.11908	3.63889
APOL4	4.58168	4.24747	4.47265	4.72448	4.5023	4.40724	4.57599	4.55568	4.49434	4.94823	4.77966	4.58036
APOL5	4.22224	4.16395	4.11655	4.24584	4.02393	4.25119	4.18867	4.48177	4.17654	4.06051	4.00573	3.82328
APOL6	5.28745	5.58658	5.29316	5.10263	4.95012	4.98397	5.81198	5.91496	6.14436	5.71877	5.80623	5.5341
APOLD1	7.88902	8.30847	7.98884	7.58912	7.62469	7.83954	8.18286	8.11553	8.17353	7.60811	7.31477	7.69436
APOM	6.14509	6.2261	6.09426	5.57115	5.77058	6.17166	6.17475	5.84178	6.0446	5.99938	6.00601	6.01883
APOO	8.64021	8.69628	8.77627	8.08926	7.84588	7.83821	8.39014	8.47975	8.67982	7.53655	7.42479	7.42277
APOOL	6.72986	6.93605	6.52403	7.43972	7.15677	7.47918	6.90019	6.54288	6.90648	7.39089	7.54388	7.40666
APOPT1	8.57312	8.60495	8.84283	9.38823	9.25137	8.50758	8.54404	8.38434	8.694	9.17539	8.60935	8.79216
APP	9.10396	9.39549	9.2971	10.5108	9.93624	9.63256	9.25337	9.39097	9.35243	10.0773	9.96946	9.8787
APPBP2	6.33962	6.60967	6.37724	5.965	5.80757	5.85486	6.08004	6.05501	6.51142	6.23262	6.26199	6.20499
APPL1	7.42856	7.77515	7.37819	7.64609	7.86241	7.86163	7.60653	7.63884	7.79733	7.80572	8.00874	7.83737
APPL2	4.84995	5.32118	4.83916	4.91098	5.15888	6.35741	5.75525	5.54783	5.93875	5.30596	6.28196	5.81285
APRT	9.11041	9.16676	9.31886	8.4433	8.72948	8.88489	8.88582	8.77048	8.99405	8.43446	8.38705	8.31041
APTR	5.74555	6.08886	5.56929	5.86586	6.37508	6.26544	6.45841	6.07285	6.72256	6.45132	6.73288	6.61717
APTX	6.36603	6.65194	6.52321	6.80673	6.80302	6.90569	6.37569	6.45057	6.73566	6.92331	6.81779	6.88711
AQP1	4.64459	4.27757	4.52873	5.55925	5.67068	5.64084	4.59567	4.79998	4.38445	7.25069	6.30706	7.13938
AQP10	3.31083	3.32375	3.40534	3.07622	3.42298	3.44868	3.19677	3.54523	3.11076	3.23778	3.17154	3.49794
AQP11	5.45609	5.82323	5.12288	5.34997	5.49254	5.29563	5.66707	5.44074	6.08079	5.67387	5.99877	5.61682
AQP12B	5.72396	5.61696	5.56437	5.86731	5.79952	6.04854	5.90752	6.05043	5.37321	5.50903	5.74409	5.94294
AQP2	4.96077	4.79352	4.89949	4.88375	4.90929	4.91777	4.94102	4.82936	4.71855	4.8251	4.68489	4.93419
AQP3	9.48637	9.62365	9.38239	11.4685	11.3557	11.167	9.37067	8.35842	10.0269	10.4018	10.0222	10.3442
AQP4	2.55221	2.59452	2.51134	2.59071	2.46234	2.46142	2.65279	2.70986	2.55609	2.41754	2.48655	2.34057
AQP4-AS1	2.76174	2.61202	2.63619	2.69731	2.72866	2.7565	2.82973	2.6965	2.62554	2.64418	2.64124	2.69921
AQP5	7.68613	7.49993	7.63729	7.30794	8.49484	7.30214	6.40133	6.75011	6.84622	6.70465	7.00174	6.934
AQP6	5.4057	5.16523	5.50083	5.29829	5.4496	5.35523	5.43128	5.31992	5.10923	5.24638	5.14855	5.34299
AQP8	5.1499	4.51896	4.99803	4.64291	5.06049	4.70001	4.79691	4.81905	4.48935	4.8333	5.01082	5.15092
AQP9	4.85688	4.08737	4.27701	4.40394	4.76041	4.5383	4.63454	4.59601	4.28563	4.33683	4.19564	4.47502
AQR	5.37285	5.63707	5.45731	5.16761	5.38795	5.23236	5.41488	5.34569	5.60584	5.52613	5.55999	5.37117
AR	4.27843	3.95011	3.96247	4.30904	4.29084	4.24354	4.25363	4.49883	3.97181	4.01718	3.8946	4.085
ARAF	5.85988	6.50645	6.08633	5.81909	5.72158	5.9259	5.87746	5.79219	5.97933	5.50824	5.53549	5.39121
ARAP1	6.49892	6.46324	6.67874	5.93504	5.90583	5.78961	6.43434	6.43738	6.40635	5.8058	5.80347	5.78423
ARAP2	5.72675	5.76026	5.70631	5.12572	4.94378	5.18208	5.70238	5.83731	5.68207	4.80085	5.01472	4.75869
ARAP3	6.54991	6.48526	6.42892	5.91355	5.92591	6.05286	6.5553	6.21267	6.62278	5.95802	6.10988	6.06951
ARC	4.52283	4.08849	3.88894	5.00011	4.4679	4.43978	4.29738	4.55709	3.67812	3.98392	4.05307	4.33455
ARCN1	9.87997	10.0391	9.91098	8.97764	8.97744	8.9853	10.1296	10.0604	10.052	9.1969	9.30827	9.04575
AREG	4.9198	4.94707	4.92144	4.84251	4.70455	5.18759	4.14405	4.61941	4.28462	4.2718	4.56904	4.18384
AREL1	5.2138	5.30736	5.12773	5.37979	5.28185	5.50484	5.23315	5.34085	5.22178	5.38407	5.23044	5.54631
ARF1	5.61144	5.81495	6.26271	6.41058	6.18937	6.35971	6.12575	6.11509	5.94734	6.21789	6.10823	6.30168
ARF3	8.53687	8.49266	8.5899	8.09846	8.22521	8.23175	8.45532	8.48455	8.50191	8.32519	8.21763	8.3047
ARF4	11.5411	11.7371	11.6399	11.3368	11.3713	11.2012	11.8374	11.8353	11.9142	11.5727	11.6474	11.457
ARF5	9.55262	9.65966	9.56402	9.53561	9.20281	9.34938	9.91489	9.78375	9.80857	9.66914	9.46065	9.48688
ARF6	8.99558	9.13867	8.97463	9.27204	9.40944	9.40742	8.95383	9.03246	9.11072	8.83422	8.93043	8.80223
ARFGAP1	6.30537	6.44141	6.75143	6.86234	6.75373	6.68608	6.69717	6.57828	6.71644	6.85161	6.64652	6.91285
ARFGAP2	6.33333	6.26223	6.30049	6.33502	6.42995	6.51476	6.3482	6.19505	6.10898	6.46217	6.34178	6.50481
ARFGAP3	9.37407	10.0413	9.45963	9.21774	9.09007	9.35822	10.0712	10.1545	10.2113	9.51024	9.68827	9.41645
ARFGEF1	7.76205	8.16178	7.79844	8.64071	8.97244	9.40247	8.25634	8.06266	8.17393	9.01995	9.18659	9.04139
ARFGEF2	6.41011	6.5452	6.40333	6.89237	7.10635	7.06276	6.44427	6.57186	6.51673	6.9992	7.15668	7.06667
ARFGEF3	5.51553	5.74136	5.33919	5.70313	5.75646	5.924	5.45778	5.2783	5.55399	6.51839	6.55352	6.72981
ARFIP1	7.55075	7.9328	7.68908	7.06271	7.15865	6.98048	7.54175	7.19144	7.77546	7.40139	7.44299	7.40106
ARFIP2	7.85416	8.01226	8.07905	7.34484	7.62213	7.69649	8.11568	7.88757	8.03626	7.68857	7.57643	7.7337
ARFRP1	6.54624	6.72808	6.53141	5.89917	5.79969	5.90932	6.34329	6.37056	6.63354	5.72257	5.52065	5.84251
ARG1	2.82203	2.62748	2.91639	3.18962	2.96819	2.78663	2.77668	2.94121	2.85584	2.7546	2.83177	2.75872
ARG2	7.46766	7.61289	7.59286	7.08637	6.52634	6.75101	6.54558	6.8043	7.19079	5.99263	6.38529	6.01362
ARGLU1	6.33755	6.23545	6.31882	7.37869	7.23296	7.31301	6.37759	6.1056	6.44025	7.55471	7.53722	7.36309
ARHGAP1	7.28443	6.79073	7.01755	7.03714	7.06993	7.06866	7.06686	7.17931	6.84287	6.97971	7.04929	7.16307
ARHGAP10	7.13086	7.48473	7.33785	7.16097	7.575	7.44648	7.6944	7.22311	7.51178	7.25811	7.14789	7.18881
ARHGAP11A	5.30429	5.60085	5.08299	4.83812	4.62395	5.19575	4.61866	4.15376	4.82763	3.85526	3.51111	3.4138
ARHGAP12	8.21517	8.74065	8.40761	9.31883	9.75016	9.6111	8.65482	8.37521	8.72047	9.27857	9.28814	9.39461
ARHGAP17	8.17956	8.38991	8.20041	8.23959	8.41334	8.67721	8.25255	8.35085	8.39271	8.62884	8.87179	8.83618
ARHGAP18	8.40663	8.6846	8.55475	6.30865	6.29159	6.84868	8.04514	7.72131	8.29522	6.58805	6.57234	6.4814
ARHGAP19	5.74629	5.89953	5.68151	4.93177	5.33033	5.32831	5.53666	5.29211	5.67336	4.85279	4.80974	4.99023
ARHGAP20	4.25575	4.28508	4.37076	4.42661	4.31588	4.5492	4.40574	4.35119	4.27799	4.25427	4.14475	4.23618
ARHGAP21	6.07929	6.31967	5.82194	6.83899	6.55333	6.95342	6.04819	6.12808	6.24111	6.55856	6.50674	6.47475
ARHGAP22	3.82722	3.50811	3.72035	3.61351	3.56182	3.44787	3.56508	3.6887	3.50565	3.63453	3.54446	3.6911
ARHGAP22-IT1	3.29755	3.03116	3.0274	3.11349	3.49804	3.20643	3.19901	3.09424	2.932	3.16833	3.11948	3.21545
ARHGAP23	6.38845	6.16596	6.41251	5.35176	5.43385	5.50367	6.07723	6.20699	6.111	5.31474	5.32952	5.40391
ARHGAP24	4.33159	4.218	4.11889	4.21789	4.22566	3.83835	4.7215	4.59162	4.72887	4.43249	4.06633	4.34972
ARHGAP25	4.2272	3.95562	4.13853	4.24519	4.29786	4.02101	4.15393	4.24013	3.97918	4.06832	4.19839	4.24591
ARHGAP26	5.53356	5.94686	5.7383	5.5269	5.27505	5.49262	5.88785	5.61461	6.10567	5.37256	5.45304	5.24454
ARHGAP26-AS1	4.27836	4.31075	4.5935	4.3204	4.10982	4.38223	4.44052	5.07067	4.28973	4.10524	3.82744	3.9277
ARHGAP27	5.5067	5.46786	5.57182	5.14832	5.00329	5.30879	5.27148	5.22556	5.27652	4.8519	5.11663	4.95515
ARHGAP28	3.04214	2.79543	2.93639	3.02012	3.0949	3.26091	2.97544	3.14431	2.94337	3.01998	2.89779	3.24063
ARHGAP29	5.44833	5.7595	5.52939	3.85558	4.17949	4.48153	4.69354	4.89047	5.14545	3.97314	4.19772	4.02385
ARHGAP30	4.66173	4.42097	4.59586	4.46703	4.46209	4.53873	4.39844	4.58145	4.32769	4.18697	4.16583	4.29934
ARHGAP31	3.83281	3.40509	3.90182	3.33373	3.37098	3.26731	3.52719	3.73792	3.27206	3.214	3.28765	3.34032
ARHGAP32	6.97748	7.39851	6.96419	6.72429	6.50823	6.94506	6.97746	6.76842	7.30392	6.76839	7.14969	6.75157
ARHGAP33	5.39858	5.10041	5.35936	5.25	5.37008	5.30421	5.47297	5.5131	5.30573	5.1496	5.0068	5.36954
ARHGAP35	6.23167	6.26468	6.20778	5.69656	5.61511	5.73428	6.39955	6.30941	6.40657	5.72173	5.72084	5.78679
ARHGAP36	2.71071	2.65141	2.5689	2.72926	2.94771	2.82011	2.77313	2.66511	2.53088	2.62587	2.52228	3.00197
ARHGAP39	6.03631	5.78921	5.86656	6.02264	5.73106	6.21711	5.37831	6.149	5.83553	5.76246	6.05233	6.2675
ARHGAP4	6.26799	6.21061	6.22498	6.04705	5.89851	5.84597	6.35007	6.5284	6.11325	6.25513	6.41235	6.4141
ARHGAP42	4.29828	4.40239	4.2439	3.30712	3.73424	3.84413	4.17365	4.45264	4.28289	3.24439	3.28184	3.26046
ARHGAP44	4.67177	4.57585	4.91976	4.49812	4.62845	4.52385	4.67722	4.80544	4.61112	4.88178	4.41384	4.69491
ARHGAP45	5.91121	5.80669	6.07249	5.51416	5.43599	5.57964	6.00508	6.00038	5.58819	5.26021	5.52009	5.6749
ARHGAP5	6.73835	7.04666	6.7212	7.79718	7.51129	7.48444	6.45037	6.55589	6.82372	7.3429	7.24271	7.25117
ARHGAP5-AS1	6.06251	6.49921	6.3575	8.06459	7.41706	7.41695	5.81117	5.59192	5.96048	7.06577	6.6183	7.09667
ARHGAP6	3.52589	3.05487	2.90405	5.0771	5.50337	5.2184	2.85701	2.91666	3.15988	5.01918	4.78211	4.98166
ARHGAP9	4.45999	4.22557	4.43789	4.28287	4.2825	4.56957	4.15242	4.31126	4.15507	4.10309	4.16082	4.17529
ARHGDIA	6.67906	7.03878	6.64948	6.5606	6.51572	6.5125	6.00285	6.13954	6.55503	6.37245	6.54515	6.27185
ARHGDIB	8.09946	8.15485	8.31911	6.65735	6.70945	7.03179	8.15307	8.17116	8.14359	5.89329	5.65586	5.90081
ARHGDIG	5.00281	4.98037	5.13754	5.2104	5.42191	5.67453	4.76294	4.78659	4.79183	4.86493	5.42045	5.17401
ARHGEF1	5.90375	5.88301	6.48638	7.06581	6.20394	6.61322	5.98612	5.86597	6.1236	6.57091	6.06837	6.58169
ARHGEF10	4.70127	4.77929	4.98901	4.85151	4.51245	4.96167	4.64045	4.76736	4.6654	5.04138	4.9706	5.0057
ARHGEF10L	4.86081	4.91585	4.91093	5.2634	5.39699	5.33227	5.22893	5.20269	5.17624	5.57942	5.57249	5.84207
ARHGEF11	4.78889	4.51049	4.6238	4.89521	4.88655	4.76487	4.76682	4.59878	4.63479	4.65062	4.65044	4.85536
ARHGEF12	4.00492	3.92842	3.91021	3.76682	3.74722	3.76796	3.90718	3.95892	3.94477	3.82814	3.79835	3.75398
ARHGEF15	5.8799	5.09647	5.79923	5.52593	5.38267	5.26406	5.84013	5.7942	5.28238	5.33297	5.28035	5.53007
ARHGEF16	7.5527	7.41553	7.57965	7.19823	7.16848	7.27724	7.57606	7.60632	7.50385	7.14622	7.15693	7.29762
ARHGEF17	6.85932	6.67434	6.91392	6.30317	6.36025	6.60751	6.72559	7.14302	6.75755	6.37018	6.19414	6.35118
ARHGEF18	8.37119	8.51153	8.49295	8.20111	8.39638	8.09443	8.2527	8.9315	8.62521	8.16432	8.37499	8.19746
ARHGEF19	5.40855	5.35859	5.73891	5.64816	5.77583	5.12158	5.3147	5.80399	5.67365	6.19442	5.52644	6.38822
ARHGEF2	6.06924	5.94317	6.23175	6.12121	6.0914	6.06504	5.76433	5.71765	5.6988	5.83765	5.85566	5.84883
ARHGEF25	5.03648	4.9013	5.04153	5.0306	4.88291	4.87138	5.04692	5.05142	4.68451	4.92712	4.81631	5.67314
ARHGEF26	5.05977	5.51258	5.27321	3.25506	3.50868	3.43397	4.71283	4.85799	5.38263	3.87348	3.84134	3.91846
ARHGEF26-AS1	2.79943	2.74275	2.65049	2.43087	2.72658	2.32107	2.73105	2.54801	2.58176	2.52128	2.49364	2.34551
ARHGEF28	6.4015	6.69447	6.5108	6.42953	6.08657	5.94881	6.20011	6.39791	6.449	6.2977	6.12733	6.28103
ARHGEF3	9.11631	9.22594	9.0246	8.6201	8.60333	8.45628	9.1927	8.77059	9.38577	8.34735	8.08122	8.12561
ARHGEF33	2.98024	2.72106	2.77639	2.5162	2.59294	2.67553	2.33873	3.10946	2.62973	2.69592	2.57712	2.62424
ARHGEF34P	3.43117	3.30383	3.24966	3.66844	3.67724	3.62629	3.08815	3.48174	3.09425	3.68906	3.70034	3.76052
ARHGEF37	6.4592	6.50363	6.46458	5.93397	6.01326	6.12459	7.03006	6.8421	7.05622	6.44982	6.20595	6.52371
ARHGEF38	4.47759	4.62245	4.39283	4.81446	4.72263	4.94326	4.47652	4.7117	4.49491	4.55762	4.60823	4.66716
ARHGEF39	4.56713	4.44222	4.60151	5.66563	6.08347	6.13715	4.71325	4.35725	4.07759	5.40501	5.34892	5.49147
ARHGEF4	4.97617	4.66155	4.89482	5.48007	5.32044	5.02736	5.02035	4.77788	4.84487	4.79393	4.99553	4.9007
ARHGEF40	4.62682	4.51351	4.41984	5.48992	5.36276	5.64948	4.70711	4.80127	4.69057	5.61166	5.43945	5.47455
ARHGEF5	6.44782	6.27287	6.16647	6.90256	6.97426	7.21031	6.1193	6.27519	6.03508	7.09043	7.05542	7.21564
ARHGEF6	5.03753	4.69017	4.81756	4.60788	4.8728	4.4626	5.05532	5.16253	4.41902	4.68346	4.93643	5.16186
ARHGEF7	4.38225	4.27387	4.37353	4.3752	4.22201	4.30635	4.37234	4.30009	4.23641	4.39575	4.46698	4.3184
ARHGEF7-AS2	2.36062	2.25552	2.33779	2.30494	2.21913	2.15538	2.53175	2.25838	2.05807	2.21596	2.33597	1.98509
ARHGEF7-IT1	3.22514	2.82179	2.85508	3.33037	3.00321	3.0251	3.21074	3.25634	2.81375	2.81014	2.75765	2.96123
ARHGEF9	4.63036	4.35417	4.44999	6.16745	6.10491	6.39431	5.05886	4.45578	4.41968	6.43826	5.98465	6.5464
ARID1A	6.24472	6.48908	6.26818	6.34979	6.08486	6.35201	6.37606	6.63027	6.51062	6.45459	6.50728	6.62104
ARID1B	6.37487	6.42806	6.28801	6.85999	6.88358	6.8101	6.45214	6.4808	6.42903	6.94009	7.04006	6.93214
ARID2	5.3696	5.66723	5.75553	5.87019	5.77309	6.05968	5.62238	5.76606	5.68791	6.15946	6.11036	6.20941
ARID3A	5.23429	5.11178	4.97192	6.04557	5.21875	5.71306	5.57697	5.4132	5.31613	5.88942	5.73775	5.94661
ARID3B	6.33432	6.51581	6.62696	5.9336	6.33428	5.94693	6.38965	6.30541	6.43015	5.70118	6.50148	6.19225
ARID4A	5.26164	5.99354	5.17518	6.32369	6.43471	6.5472	6.13808	5.68553	6.14846	6.76468	6.52928	6.7713
ARID4B	6.07157	6.16725	6.08963	5.87873	6.11482	5.88178	6.02889	6.22291	6.25267	6.29249	6.27143	6.06261
ARID5A	6.02871	6.03481	6.35246	6.03263	5.83096	5.72869	6.02611	6.03263	6.01685	5.45143	5.62381	5.78765
ARID5B	4.30197	4.24396	4.19162	4.41372	4.54331	4.45953	4.44888	4.49712	4.35263	4.53427	4.64621	4.7411
ARIH1	6.46328	6.84219	6.56221	6.57824	6.31559	6.33653	6.49486	6.74431	6.77873	6.7166	6.75392	6.75335
ARIH2	6.87545	7.17107	6.93365	6.56455	6.63847	6.94241	6.47424	6.46595	6.92793	6.63723	6.63545	6.34307
ARIH2OS	3.51086	3.14578	3.35905	3.56289	3.77031	3.38974	3.67723	2.72184	3.71516	4.29079	4.14484	4.71192
ARL1	8.63316	9.02098	8.70797	9.08333	9.17759	9.14253	9.11833	9.12356	9.22714	9.30593	9.40854	9.11837
ARL10	4.92078	4.99382	4.93894	4.89033	5.22754	5.32486	4.83184	5.07868	4.90641	5.15549	5.32923	5.18747
ARL11	2.08899	2.02699	2.07739	2.10369	2.0715	2.21749	2.05794	2.00794	2.18596	2.13365	2.05206	2.15664
ARL13B	6.98889	7.62349	6.9376	5.63145	5.63741	5.50665	6.14117	6.54677	7.25692	6.16481	5.82589	5.95977
ARL14	7.61691	7.78253	7.54243	5.79527	6.84197	7.22627	7.68649	7.27267	7.14729	5.99139	6.8762	6.39863
ARL14EP	7.49564	7.82027	7.53204	8.12642	8.0147	7.97286	7.34154	7.47633	7.90362	8.39736	8.53727	8.34688
ARL15	5.90314	6.37886	6.01576	7.61731	6.68424	6.50183	6.15435	4.88722	6.0903	7.68266	7.45583	7.94572
ARL16	7.08395	7.33436	7.29998	7.26967	6.97893	7.10395	6.44401	6.29256	7.13387	7.11042	6.99968	7.03038
ARL17B	4.41822	4.42919	4.43976	4.46324	4.20206	4.28536	4.41362	4.32617	4.2723	4.26505	4.26746	4.32257
ARL2	8.54538	8.52424	8.78685	7.57048	7.8847	7.55924	8.26834	8.53372	8.56804	7.61078	7.51147	7.76698
ARL2BP	6.08641	6.37222	6.12837	5.73494	5.77667	5.8383	5.73691	6.01527	6.34193	6.22047	6.20925	6.47363
ARL3	6.94947	6.84652	7.15947	6.78424	6.60782	6.42126	6.9802	7.0069	6.93133	6.78288	6.57779	6.78849
ARL4A	10.488	10.6809	10.5708	9.72395	9.94775	9.97743	10.1086	10.2869	10.7367	9.35844	9.53996	9.33646
ARL4C	8.01087	8.07232	8.1318	5.50905	5.29001	5.3299	7.43978	7.76443	7.78017	4.34621	4.54354	4.24977
ARL4D	5.11962	4.98251	5.2691	5.49474	5.12028	4.87169	5.00438	4.94664	5.02605	4.77954	4.92259	4.62048
ARL5B	5.94884	6.38757	6.03014	7.83886	8.40111	8.52564	6.11285	5.97541	6.40639	7.8551	8.1534	7.79198
ARL5C	4.87009	4.87711	5.32099	5.29091	5.35495	5.37863	5.12117	5.05955	5.08001	5.20327	5.20613	5.182
ARL6	4.53221	5.47856	4.83279	4.21938	4.41369	4.37231	4.38978	4.18221	5.17741	4.80736	4.70799	4.7156
ARL6IP1	11.5857	11.6984	11.5964	10.9636	11.2064	11.1041	12.0253	11.8117	11.8856	10.7775	10.938	10.819
ARL6IP4	8.78401	8.95105	8.9413	8.56419	8.3808	8.49187	8.66143	8.42387	8.69928	8.31718	8.23348	8.25772
ARL6IP5	11.1436	11.315	11.2501	9.43987	9.80589	9.82833	11.114	11.2576	11.547	9.85677	9.87933	9.80659
ARL6IP6	7.46388	7.69767	7.49344	7.58282	7.728	7.7827	7.04026	7.51588	7.604	7.27965	7.43457	7.32216
ARL8A	7.17456	7.14375	7.04537	6.97548	6.98738	7.09896	7.278	7.39058	7.21079	6.79837	6.89834	6.74752
ARL8B	9.40579	9.64591	9.58815	9.39914	9.04645	9.34799	9.60559	9.51304	9.57351	9.01161	9.08568	8.8895
ARL9	5.013	4.88666	4.93497	5.85388	6.19669	6.36005	4.94694	4.65488	4.95991	7.32327	7.01219	6.83719
ARMC1	9.11288	9.41512	9.19463	9.75862	9.99824	10.1101	8.96581	8.99143	9.3754	9.98629	9.88528	9.93887
ARMC10	9.43105	9.51016	9.52001	8.8958	9.09719	8.72063	9.12116	9.55538	9.68763	9.11784	9.30611	8.9935
ARMC12	4.76104	4.7803	4.51729	4.97979	5.0154	4.81582	4.58611	4.73452	4.76875	4.53413	4.74282	4.86444
ARMC2	2.9639	2.81065	2.80796	2.68648	2.61265	2.65984	2.78387	2.82591	3.04233	3.01361	2.89713	3.04814
ARMC2-AS1	11.4773	11.4333	11.5111	11.4271	11.6935	11.4802	11.5815	11.5169	11.5797	11.2627	11.3845	11.2629
ARMC3	5.64897	5.64981	5.74351	4.45969	4.08142	4.15723	5.93933	5.7659	6.67756	3.61979	4.05646	4.72735
ARMC4	4.1617	4.13729	4.23525	4.01736	4.18293	4.23405	4.22536	4.39452	3.95607	4.05614	4.13123	4.14751
ARMC5	6.45148	6.01754	6.17255	5.54794	5.37139	5.53114	6.22724	6.52004	6.10177	5.73918	5.48412	5.67848
ARMC6	6.89052	6.39855	6.74324	6.63397	6.34711	6.33744	6.3571	6.3593	6.42529	6.49861	6.5675	6.32942
ARMC7	6.61524	6.47783	6.50647	5.83757	6.08148	5.8667	6.46929	6.34743	6.35581	5.66976	5.78126	5.80177
ARMC8	5.3043	5.81492	5.33989	5.69127	5.52831	5.91332	5.21737	5.0177	5.63161	5.67793	5.59797	5.44904
ARMC9	4.81746	4.67544	4.83965	4.41895	4.65616	4.46933	4.63686	4.62699	4.62332	4.62748	4.69626	4.52663
ARMCX1	4.73453	6.65717	5.76731	5.82774	5.77185	5.13512	5.35992	5.03161	6.25626	7.46622	7.01406	7.36545
ARMCX2	3.56198	3.78963	4.03958	5.16226	4.44088	4.08138	3.21434	4.11192	4.09027	4.91253	4.18331	4.99661
ARMCX3	7.89469	8.35546	7.78038	8.03927	7.76834	7.4792	8.30932	8.00507	8.57149	9.05332	9.01288	8.92809
ARMCX4	3.83196	3.70684	3.66678	3.6047	3.60335	3.66428	3.71613	3.83613	3.67791	3.81721	3.75296	3.88963
ARMCX5	5.80703	6.22026	5.76229	6.46093	6.1681	6.13409	5.7711	5.77587	6.02393	6.60858	6.68475	6.56615
ARMCX5-GPRASP2	6.19438	7.02123	6.35043	6.54415	6.03876	6.53614	6.45289	6.20809	6.8277	7.23902	6.99712	7.33807
ARMCX6	7.23233	7.36387	7.48412	7.2359	7.33561	7.19944	7.76474	7.60845	7.40171	7.77971	7.58986	7.96706
ARMT1	8.25768	8.57073	8.18012	8.54276	8.95968	8.93824	8.63163	8.24402	8.7439	8.63851	8.90356	8.40297
ARNT	4.52578	4.59847	4.42767	5.2211	5.15231	5.12132	4.7151	4.70785	4.71917	5.45698	5.3478	5.44404
ARNT2	5.18361	5.41658	5.6849	6.95405	5.59567	4.76172	5.99605	6.5412	6.14207	6.7451	6.51007	6.63142
ARNTL	5.52978	5.78601	5.54517	5.53142	5.296	5.48994	5.67902	5.69725	6.05663	5.60782	5.25059	5.41381
ARNTL2	9.87783	10.0531	10.1918	6.381	6.57063	6.16749	9.67079	10.2315	10.1424	6.14456	6.4001	5.96742
ARNTL2-AS1	2.30336	2.31555	2.50758	2.35493	2.02944	2.03138	2.39326	2.4036	2.2979	2.21826	2.05206	2.03568
ARPC1A	11.0333	11.0166	11.0803	10.732	10.6925	10.5294	10.9688	11.055	11.0177	10.648	10.7057	10.7161
ARPC1B	11.3702	11.3278	11.6013	10.876	11.0209	10.738	11.2817	11.4236	11.4375	10.6894	10.2883	10.3273
ARPC2	11.9325	11.8724	11.9984	11.9051	12.0296	12.0131	11.8517	11.8084	11.8328	11.6947	11.7211	11.698
ARPC3	11.4613	11.5063	11.5763	11.5603	11.6233	11.5558	11.6896	11.7359	11.6876	11.4107	11.4089	11.3462
ARPC4	8.95379	9.03475	9.34316	9.05807	8.91708	9.03019	9.23408	9.02564	9.30064	9.08934	8.9653	8.90955
ARPC4-TTLL3	5.67724	5.61263	5.84251	5.21511	5.3909	5.42562	5.59338	5.77075	5.59048	5.35707	5.40247	5.38927
ARPC5	8.32381	8.29953	8.26039	7.94509	8.15597	8.32534	8.36972	8.42238	8.47152	8.38498	8.30364	8.49211
ARPC5L	9.12443	9.26021	9.31738	9.17178	9.14713	9.15432	8.94732	8.99716	9.18835	9.00597	8.94019	8.74379
ARPIN	6.11543	6.0961	6.07921	5.99802	6.62525	6.61421	6.00875	6.21221	6.2349	6.96025	6.71505	6.95793
ARPP19	9.54075	9.82262	9.4273	8.88451	8.60982	8.91363	9.15452	9.40296	9.49961	8.45634	8.5734	8.29851
ARPP21	2.56466	2.6708	2.75979	2.66496	2.73839	2.70241	2.68174	2.7547	2.61053	2.60493	2.69572	2.76388
ARR3	5.60823	5.5494	5.73475	5.78073	5.96196	5.80299	5.55181	5.72399	5.61961	5.58262	5.59678	5.65298
ARRB1	6.02223	6.13178	5.96505	5.78614	6.20211	6.25965	6.85141	6.38649	6.61998	6.197	6.42935	6.37372
ARRB2	5.43449	5.41349	5.59262	5.18362	5.13601	4.73919	5.79475	5.22674	5.64019	5.24959	5.09869	5.41416
ARRDC1	6.35099	6.14481	6.00672	5.71138	5.61003	5.65604	6.0802	6.01596	6.17943	5.49727	5.70697	5.58094
ARRDC1-AS1	6.44161	6.28423	6.43647	6.31437	5.80299	5.81841	6.33666	6.78814	6.37248	5.77071	5.74471	5.80161
ARRDC2	6.02488	5.92539	5.99947	6.37188	6.50333	6.4588	5.91426	6.17162	6.00813	6.88953	6.58909	6.68425
ARRDC3	6.67349	7.59934	6.4881	6.22687	5.95478	5.72075	7.28704	7.12848	7.48037	6.4881	6.55477	6.10356
ARRDC3-AS1	5.26468	5.02194	5.08487	4.64585	5.13722	4.74374	4.71881	4.83542	4.9155	4.41816	4.63557	4.9508
ARRDC4	3.09685	2.95185	2.50835	7.60409	6.79181	7.32235	5.00801	2.83801	3.42266	8.60115	8.63158	8.6291
ARSA	5.3453	5.48823	5.64711	5.066	4.92648	5.01801	5.8278	5.69398	5.70635	5.16917	4.90262	4.96783
ARSB	4.15994	4.35322	4.20601	3.88978	3.83733	4.0065	4.35119	4.36016	4.22171	4.08708	4.2792	4.2907
ARSD	6.86488	7.1018	7.02039	6.98104	7.01615	6.77404	7.13806	7.07887	7.18825	7.71875	7.60848	7.80282
ARSE	6.32121	7.00324	6.54325	6.46978	6.69032	6.34323	7.44667	7.53922	7.46861	6.58807	6.93339	6.83479
ARSF	4.59476	4.48419	4.79048	4.51823	4.65881	4.55333	4.57806	4.76917	4.69951	3.99741	4.39478	4.45649
ARSG	4.17228	3.98001	3.94676	3.87648	4.08229	4.00646	3.76175	3.87461	3.84618	3.64649	3.8079	3.8741
ARSI	4.80368	4.42696	5.07779	4.05773	4.14921	4.13879	4.64385	5.08524	4.68	4.19805	3.74172	4.25887
ARSJ	7.54022	8.00031	7.41244	5.21086	5.44027	5.94075	7.3807	7.72309	7.95604	6.28713	6.66514	6.39697
ARSK	4.61641	4.4855	4.65781	4.62419	4.59995	4.50096	4.66534	4.69535	4.50519	4.5487	4.44762	4.44272
ART1	4.51935	4.60229	4.57858	4.71866	4.89593	4.64957	4.75842	4.61834	4.52923	4.44733	4.67828	4.56505
ART3	2.12694	2.16382	2.49307	2.42982	2.32928	2.3379	2.33276	2.50076	2.29031	2.47932	2.69325	2.60782
ART4	2.63009	2.64567	2.77525	2.99087	2.70617	2.89594	2.61976	2.89773	2.85602	2.66179	2.67343	2.60985
ART5	6.13991	5.72709	5.88076	5.89245	6.12431	5.82144	6.02116	6.29954	5.78548	5.57721	5.82413	6.04528
ARTN	4.97897	4.9567	4.96609	5.08731	5.0941	4.95879	4.82468	5.14993	4.91432	4.95699	4.84187	4.94803
ARV1	5.46244	5.4161	5.56024	5.24159	5.34335	5.49535	5.30105	4.97261	5.32766	5.33754	5.40326	5.51367
ARVCF	6.48652	6.16319	6.35933	6.29542	6.22999	6.14443	6.3116	6.41568	6.05269	6.00567	5.97838	6.14968
ARX	4.37463	4.08055	4.26373	4.16616	4.16093	4.34524	4.33899	4.14696	4.21435	4.25906	4.4081	4.19597
AS3MT	4.1294	4.01758	3.92079	4.16787	4.25295	3.98753	3.9541	3.96815	4.33264	4.06071	4.02947	3.82938
ASAH1	7.50685	7.7046	7.48305	8.06083	7.89015	7.84435	7.77414	7.66056	7.96328	8.21941	8.15827	8.19456
ASAH2B	5.29685	5.0304	5.24813	5.03268	5.0425	5.28708	4.41035	4.82372	4.76354	5.24906	4.96381	5.30829
ASAP1	7.42114	7.82404	7.54402	6.99896	6.74929	6.75334	6.98049	7.53231	7.46553	6.92438	6.91789	7.01346
ASAP1-IT1	3.04988	3.39554	3.75716	4.06151	3.39245	3.58235	2.90044	3.48969	3.30488	3.79422	3.42381	3.61457
ASAP1-IT2	3.22163	3.14969	3.29149	3.31403	3.11095	3.13272	3.04172	3.27815	3.05585	3.01599	3.00257	3.15328
ASAP2	10.6066	10.6845	10.6136	9.43987	9.75374	10.086	10.5517	10.7199	10.4101	9.35434	9.66793	9.64647
ASAP3	4.73022	4.72487	4.53487	5.49968	5.93671	6.10749	5.20059	5.24274	5.0822	6.5118	6.67582	6.97991
ASB1	5.88025	6.32064	6.11078	5.54104	5.27319	5.55803	5.69082	5.82759	5.89644	5.16801	5.35981	5.29606
ASB10	4.84192	4.62819	4.68294	4.75107	4.80058	4.73811	4.67162	4.84447	4.63398	4.65098	4.6126	4.54441
ASB11	3.62424	3.44139	3.42894	3.2653	3.26401	3.54302	3.47839	3.80525	3.38061	3.32155	3.1815	3.28373
ASB12	3.8909	3.73003	3.8139	3.9372	3.86771	3.92267	3.89499	3.86178	3.76814	4.08232	3.87788	3.88072
ASB13	6.93869	7.1063	7.11668	8.65355	9.08514	9.26868	6.54265	6.86937	7.22472	8.78148	8.77516	8.84419
ASB14	4.26802	3.80631	4.08884	4.13141	4.04881	4.03416	4.22272	4.09432	3.81024	3.86653	3.89723	3.92112
ASB15	4.24073	4.19243	4.28951	4.50641	4.46327	4.16117	4.38538	4.27606	4.0473	4.43071	4.40273	3.99148
ASB16	6.52203	6.26759	6.56155	6.44442	6.37818	6.19836	6.31532	6.67842	6.19768	6.19258	6.21747	6.31168
ASB16-AS1	4.49902	4.74081	4.58283	4.98952	4.81169	4.66072	4.74081	4.37427	4.33264	4.40645	5.05892	4.93405
ASB17	2.55204	2.7718	2.44352	2.77252	2.52102	2.36914	2.52237	2.50565	2.65084	2.41194	2.54431	2.47808
ASB2	4.0145	3.69185	4.10124	3.83441	3.909	4.05747	3.91293	3.8662	4.06713	3.87665	3.77647	3.70412
ASB3	4.84355	4.5406	4.51616	4.41649	4.69514	4.56729	5.00555	4.5526	4.66593	4.51162	4.68637	4.7084
ASB4	3.33252	3.16632	3.21506	3.12872	3.08234	3.09817	3.3123	3.32716	3.22197	3.15178	3.10185	3.14962
ASB5	2.35264	2.08061	2.18907	2.07867	1.78451	2.04528	1.90172	2.0306	2.22419	1.99014	2.05206	1.91596
ASB6	6.52847	6.57224	6.66129	6.55279	6.51949	6.73287	6.71443	6.45209	6.7147	6.46339	6.38049	6.55278
ASB7	6.06776	6.38319	6.00854	6.69097	6.78726	6.80219	6.33386	6.49308	6.54181	6.82518	7.06578	7.12136
ASB8	7.02826	7.29069	7.16632	7.47762	7.39386	7.58149	7.49824	6.88438	7.4742	7.86901	7.88679	8.08375
ASB9	4.63513	4.37572	4.85976	5.49628	4.56952	4.39332	5.53326	4.98868	5.17573	5.7385	5.0757	5.35642
ASCC1	7.8533	8.08272	7.76788	7.05812	7.10989	7.44191	7.75312	7.73796	7.98098	7.03796	6.80057	6.92821
ASCC2	6.72782	6.87821	7.0841	6.01462	5.63241	5.28055	7.29861	6.53433	7.0653	5.91275	5.87054	5.85328
ASCC3	6.29239	6.96721	6.1875	6.60828	7.13092	7.69057	6.57977	6.2988	6.34713	6.80009	6.9508	6.57705
ASCL1	3.70506	3.68374	3.67227	4.38324	4.04384	3.89839	3.72737	3.87756	3.69819	5.58181	4.68305	5.00129
ASCL2	3.76933	3.62423	3.7449	4.80895	4.47509	4.06577	3.91468	3.70849	3.67361	5.41485	5.14845	5.45036
ASCL3	4.92761	4.46755	4.7189	4.37106	4.52993	4.76413	4.70854	4.78705	4.61425	4.54933	4.41758	4.60698
ASCL5	4.61992	4.4462	4.62952	4.69856	4.73633	5.01007	4.34336	4.61992	4.44066	4.55936	4.27592	4.91357
ASF1A	6.40248	6.8877	6.37507	7.34273	7.50094	7.12211	6.59226	6.42216	7.15441	8.08984	7.99347	7.97666
ASF1B	7.15667	7.17065	7.34956	7.4833	7.38105	7.34398	6.9041	6.75561	6.91187	6.53809	6.781	5.97171
ASGR1	5.54536	5.52967	5.16259	4.98528	5.00145	4.94922	5.01262	5.0356	5.21728	5.00847	5.10054	4.55274
ASGR2	5.85667	5.46704	5.38023	5.50645	5.50598	5.47857	5.48469	5.5935	5.22183	5.34371	5.14278	5.56438
ASH1L	7.21252	7.63192	7.18292	7.61564	7.46995	7.46901	7.20391	7.15019	7.58269	7.81373	8.01744	7.94742
ASH1L-AS1	5.00618	5.6303	5.29356	6.9379	6.71081	7.21064	5.60019	4.50307	5.62112	7.01637	6.76498	6.87662
ASH2L	8.44596	8.54987	8.47228	8.73871	8.42881	8.60773	8.54721	8.50794	8.53267	8.53653	8.53178	8.69814
ASIC1	5.72362	5.69326	5.62111	5.94908	6.18691	6.19911	5.33571	5.75653	5.54401	5.64938	5.68942	5.57372
ASIC2	3.55209	3.76882	3.36706	3.57809	3.97399	3.57437	3.57809	3.66098	3.66865	3.52576	3.3389	3.67344
ASIC4	4.60935	4.47341	4.79077	4.75485	4.30443	4.0394	4.55617	4.78568	4.44936	4.52026	4.24102	4.28587
ASIC5	2.96174	2.75829	3.22621	3.12093	2.95	3.19683	2.91824	3.06775	2.98217	2.91361	2.85125	2.92711
ASIP	4.39576	3.66148	4.32092	4.08507	4.26438	4.48401	4.4321	4.66187	4.44218	4.24693	3.9928	4.18626
ASL	8.41634	8.56675	8.16961	8.38674	8.26941	8.89513	9.03252	8.22464	8.7916	8.13443	8.08877	8.08235
ASMT	4.77841	4.29552	4.43037	4.19086	4.39386	4.18772	4.42589	4.41329	4.35455	4.42029	4.18717	4.32623
ASMTL	6.47159	7.04718	6.59182	6.23638	6.01569	6.23057	6.67065	6.48106	7.27253	5.88388	5.85324	5.8959
ASMTL-AS1	4.97259	4.726	4.83495	4.91309	4.96894	4.90109	5.17014	5.12102	4.86529	4.7495	4.76724	4.83105
ASNA1	6.68294	6.78289	6.65051	6.87341	6.96031	7.065	7.03681	6.65143	7.08438	7.26907	6.93665	7.06374
ASNS	6.39932	6.63239	6.4587	6.01045	5.58304	5.95191	5.62839	5.91944	6.45561	5.67293	5.72677	5.86433
ASNSD1	9.46636	9.68883	9.48761	9.56394	9.68362	9.70397	9.37022	9.34391	9.60829	9.78436	9.80003	9.72441
ASPA	3.53171	3.80866	3.75833	4.07803	3.76594	3.91158	3.95583	3.37916	3.66351	3.84233	3.97565	4.09237
ASPDH	5.35908	5.57541	5.34931	4.6971	4.88753	5.05463	5.31931	5.42979	4.85546	4.63995	4.43897	5.08342
ASPG	5.7631	5.57265	5.9098	5.745	5.77401	5.7532	5.88711	5.73368	5.61688	5.6621	5.63279	5.68651
ASPH	7.72603	7.9171	7.85954	8.12423	8.16042	7.95763	7.45516	7.6543	7.60466	7.91172	7.71942	7.94016
ASPHD1	6.04554	5.81141	6.00861	7.0805	6.65491	6.7456	6.33739	6.93528	6.27884	6.82323	6.57109	6.42266
ASPHD2	7.16085	7.62589	7.47619	6.07085	6.6532	6.61101	7.05667	6.86361	7.36173	6.09678	6.30388	6.20366
ASPM	5.73572	5.82693	5.96709	5.79796	5.478	6.14792	5.66958	5.159	5.55746	5.69268	5.81891	5.53342
ASPN	3.10624	2.99324	3.07101	3.17137	3.14773	3.06085	3.29848	3.20961	2.81179	3.02454	3.08782	3.20054
ASPRV1	5.99114	5.60618	5.73819	6.38405	6.7278	6.79356	5.76539	6.14816	5.82634	6.36336	6.36968	6.47777
ASPSCR1	5.9489	6.18369	6.05637	6.05196	5.78564	6.04724	5.72568	5.92118	5.72684	6.17609	5.9552	6.13722
ASRGL1	6.27935	6.0542	6.10008	7.19392	7.4907	7.40096	6.35364	6.19058	6.25012	8.26533	8.25776	8.28078
ASS1	10.2089	10.6479	10.5001	11.3807	12.0178	11.8879	11.3919	11.1183	11.5836	12.0575	12.259	12.0676
ASTE1	6.3695	6.46766	6.23192	6.52981	6.28317	6.75788	6.49857	6.16054	6.82573	6.72452	7.08948	6.74855
ASTN1	2.40475	2.22125	2.57579	2.56998	2.52574	2.43634	2.34874	2.31593	2.4768	2.32862	2.54362	2.57066
ASTN2	4.48844	4.43628	4.53	3.86687	4.01736	4.24525	4.56127	4.35476	4.50727	3.95153	4.1701	3.9934
ASUN	11.0233	11.3948	11.1408	9.43295	9.96977	9.87611	10.7435	10.8415	11.2126	9.69044	10.0941	9.43423
ASXL1	5.86668	6.03209	5.94243	5.89814	5.81587	6.05181	6.10397	5.94221	6.14547	5.84	5.9692	5.89874
ASXL2	5.4931	5.71972	5.61475	5.88311	5.82278	5.86163	5.67313	5.57729	5.70304	5.85689	6.07085	5.92651
ASXL3	3.71956	3.6252	3.67683	3.97379	4.13519	3.90726	3.74131	3.65242	3.52513	3.90161	3.88124	3.98307
ASZ1	2.10277	1.98895	1.92301	1.97924	2.14806	2.1804	2.04531	1.89458	1.8702	1.98193	2.07354	1.91596
ATAD1	8.77252	8.93236	8.76334	8.53553	8.55049	8.86505	8.18942	7.92553	8.57737	8.49571	8.4266	8.3114
ATAD2	8.00577	8.27858	8.0982	8.47975	8.68073	8.48785	7.18045	7.38828	7.39525	7.01451	7.18481	6.49758
ATAD2B	4.05485	4.33169	4.02106	4.50665	4.55895	4.5928	4.20222	4.21587	4.48713	4.83605	4.8977	4.73934
ATAD3A	8.142	7.76046	8.18286	7.37779	7.62742	7.48127	7.65827	7.89275	7.45363	7.10831	7.26919	7.3036
ATAD3B	6.88149	6.57988	6.97367	6.52609	6.58287	6.52361	6.68519	6.73512	6.54152	6.32335	6.34039	6.34125
ATAD3C	5.12348	5.19143	5.50056	4.41481	4.54329	4.56729	5.16138	4.93387	5.27391	4.17961	3.9033	4.20789
ATAD5	5.10486	5.3598	5.25969	4.94088	4.94847	4.92777	4.75188	5.12539	5.10879	4.7059	4.78769	4.61106
ATAT1	4.72609	4.46554	4.93536	4.69944	4.79042	4.5299	4.99688	4.92448	4.60608	4.89381	4.87319	5.02794
ATCAY	5.81102	5.47916	5.68658	5.80185	5.65448	5.60039	5.71008	6.01019	5.12642	5.60161	5.36787	5.97417
ATE1	6.05356	5.96518	5.71893	5.92926	6.07493	6.05276	5.87883	5.95906	5.83685	5.82334	5.85822	5.86392
ATF1	8.34799	8.80121	8.22936	7.51407	7.87684	7.63155	8.12035	8.24682	8.65912	7.58348	7.89069	7.5747
ATF2	5.68017	6.07629	5.76965	5.58084	5.42342	5.37059	5.91615	5.64585	6.0808	5.64472	5.4541	5.45869
ATF3	5.60369	6.09747	5.55911	5.74985	5.5976	5.88893	5.70167	6.02068	5.91105	5.58084	5.52584	5.39226
ATF4	11.4476	11.6501	11.5301	10.6771	10.4838	10.5888	11.2348	11.3052	11.6278	10.3554	10.2712	10.38
ATF5	6.47757	6.10055	6.25285	6.58613	6.44089	6.41375	6.5541	6.49278	6.37274	6.50012	6.47022	6.31249
ATF6	7.12914	7.47094	7.18365	7.63398	7.44962	7.61254	7.177	6.98536	7.3504	7.79342	7.88819	7.77953
ATF6B	5.49879	5.6591	5.43551	6.01912	5.97094	5.82449	5.29314	5.47132	5.78689	6.1739	6.31622	6.57005
ATF7	5.89676	5.92306	5.87616	6.24035	6.37921	6.37893	6.07743	5.86568	5.8431	6.35215	6.19819	6.35216
ATF7IP	6.13327	6.30932	6.34724	6.50416	6.58881	6.53299	6.59798	6.4339	6.39278	6.89239	6.58142	6.86613
ATF7IP2	5.18133	5.39812	5.09519	4.3716	4.22134	4.32307	5.46334	5.1124	5.63153	4.28637	4.28895	4.19119
ATG10	5.45246	5.50955	5.48188	4.86345	4.71411	4.82524	5.76706	5.58398	5.67142	5.19102	4.99554	5.20652
ATG101	8.43274	8.90322	8.83114	8.93489	9.02032	9.00319	8.37111	8.12881	8.85078	8.92366	8.99497	8.88963
ATG12	7.062	7.37856	7.06286	5.49651	5.38781	5.58405	7.11378	6.95478	7.24564	5.56555	5.59539	5.61775
ATG13	6.90753	6.87856	7.03178	7.29675	7.07159	7.12977	7.18095	7.03133	7.0304	7.39831	7.21339	7.60571
ATG14	6.5465	7.05083	6.4794	7.44756	7.62513	7.89492	7.01716	6.79438	7.29727	7.79091	7.52903	7.8633
ATG16L1	4.72114	4.58584	4.54212	4.92197	4.89039	5.15221	4.364	4.53139	4.69225	4.60568	4.6831	4.38095
ATG16L2	5.21042	4.86345	5.14956	5.48702	5.34141	5.3904	5.00877	5.30408	4.89191	5.48205	5.37986	5.44153
ATG2A	8.30237	8.39066	8.29031	8.7246	8.68411	8.70045	8.04257	8.30191	8.42842	8.78477	8.8188	8.73597
ATG2B	4.97042	5.31921	5.21156	4.9422	5.01862	5.11153	5.17701	5.01629	5.14971	5.31377	5.23393	5.53031
ATG3	6.3876	6.75789	6.56357	6.55659	6.34932	6.57823	6.47862	6.35827	6.55519	6.51643	6.46102	6.39001
ATG4A	6.30664	6.71934	6.36012	6.59291	6.3718	6.73492	6.5682	6.06399	6.51983	6.95432	6.54594	6.7772
ATG4B	6.91758	7.18313	7.08485	7.56142	7.38941	7.62184	7.32846	7.15696	7.32345	7.46058	7.38816	7.50903
ATG4C	5.94583	6.57448	6.05349	5.92628	6.39528	5.9664	6.22047	6.29774	6.97254	6.82456	6.75042	6.60458
ATG4D	6.20162	6.26108	6.3557	6.52265	6.23245	6.4426	6.0934	5.88491	6.12408	5.8269	6.10933	5.68427
ATG5	7.29819	7.62244	7.30783	7.17492	7.34473	7.19416	7.35936	7.24533	7.68039	7.36883	7.45936	7.24494
ATG7	5.71394	5.95378	5.88921	5.79817	5.79635	5.90498	5.78756	5.50583	5.88354	5.74449	5.84038	5.82915
ATG9A	6.71828	7.18859	7.24315	7.71659	7.56654	7.69602	7.26492	6.74318	7.17137	7.57267	7.56819	7.26905
ATG9B	4.40561	4.04669	4.13349	4.07804	3.83999	4.1968	4.46132	4.33214	3.97673	3.67555	4.29268	3.91274
ATIC	10.6363	10.8387	10.7087	10.6095	10.7054	10.7423	10.1621	10.5356	10.409	10.739	10.7686	10.5479
ATL1	5.48184	5.63096	5.24951	6.60865	6.1419	6.00177	5.94997	5.67394	6.05094	7.04342	6.71707	7.22037
ATL2	6.2543	6.40981	6.13672	6.22439	6.37984	6.45869	5.99373	5.91956	6.1541	5.87132	6.02811	5.80021
ATL3	7.14665	7.43496	7.38044	6.83497	6.77522	7.19738	7.35123	7.43455	7.54439	7.00062	6.9582	6.73717
ATM	4.99481	5.16068	4.84782	4.61481	4.69989	4.57512	4.85827	4.89216	4.87259	4.93087	4.84328	4.80085
ATMIN	6.39808	6.65387	6.67425	6.75488	6.69147	6.76537	6.45633	6.65263	6.7322	7.03063	6.91837	7.07932
ATN1	5.64479	5.491	5.56455	5.87854	5.76831	5.60886	5.52523	5.48881	5.54984	5.4664	5.54315	5.5327
ATOH1	4.65849	4.32234	4.07718	4.04912	4.32953	4.48395	4.27774	4.42089	4.2156	4.54821	4.99048	4.66485
ATOH7	3.37495	2.93801	3.23151	3.25786	3.39167	3.6641	3.36161	2.83889	3.00372	3.80523	3.56202	3.39315
ATOH8	4.59814	4.34445	4.51132	4.81597	4.81005	4.55236	4.63652	4.59743	4.32907	5.04174	4.84757	5.21685
ATOX1	9.58438	9.70674	9.93617	8.9662	9.08396	9.26859	9.77467	9.65457	9.84224	9.21554	8.96087	9.31135
ATP10A	5.42652	5.23994	5.44172	5.1298	5.40924	5.16652	5.1865	5.60459	5.21761	4.95472	5.08772	5.17095
ATP10B	4.64865	4.08539	4.73177	6.78092	6.95954	6.93196	4.91319	4.86078	4.46635	7.28946	7.22886	6.96615
ATP10D	5.69954	6.23622	5.83377	3.06448	3.3609	3.67286	6.68223	6.88332	6.96356	4.19533	3.80052	4.15813
ATP11A	6.06048	6.30501	6.12211	5.67311	5.78654	5.67488	5.88405	5.96924	6.1815	5.50837	5.45963	5.45127
ATP11A-AS1	4.0279	3.86124	4.09288	3.99139	4.06883	3.97701	3.9638	4.05155	4.00324	3.78138	3.77823	4.15943
ATP11B	6.2918	6.67504	6.35159	7.11861	7.15635	7.10317	6.69209	6.53003	6.68524	6.69171	6.80559	6.57773
ATP11C	4.34631	4.73788	4.57228	5.23851	5.22315	5.46235	4.69971	4.34495	4.66327	5.57692	5.63857	5.50482
ATP12A	5.01342	4.35702	4.86885	4.81799	4.48534	4.4515	4.86142	5.17898	4.88437	4.64749	5.33268	4.68884
ATP13A1	6.34698	6.5444	6.38752	7.61559	7.23947	7.42809	6.59771	6.67435	6.22202	7.38642	7.19351	7.27106
ATP13A2	6.42252	6.34425	6.77175	6.26534	6.15315	6.26097	6.54844	6.32286	6.49017	6.07672	6.01912	5.95543
ATP13A3	7.34249	7.71417	7.25126	8.34262	8.2695	8.40791	7.71895	7.66986	7.52144	8.18897	8.27711	7.91803
ATP13A4	3.3193	2.89221	2.98849	3.25216	3.10196	2.99027	3.2484	3.16622	3.02166	3.16649	3.09183	3.37962
ATP13A4-AS1	2.15148	2.15148	2.4329	2.15248	2.03912	2.26432	2.10898	1.97591	1.90414	2.25837	2.02315	2.23784
ATP13A5	3.39477	3.42122	3.48012	3.38612	3.54292	3.58649	3.35512	3.27832	3.29412	3.74045	3.33857	3.61699
ATP1A1	7.24576	7.38832	7.26522	7.38659	7.26633	6.89534	7.43183	7.20811	7.26162	6.97632	6.87899	6.71833
ATP1A1-AS1	5.22272	5.16611	5.2835	4.52377	5.05317	4.81119	5.2654	5.09052	5.19324	5.09003	5.26556	5.43148
ATP1A2	3.67402	3.45777	3.82885	3.73158	3.68241	3.51327	3.78915	3.67213	3.64904	3.40495	3.37176	3.65725
ATP1A4	3.39704	3.08169	3.08784	3.25061	3.14839	3.1917	3.42089	3.23886	3.18962	3.0705	3.08216	3.12119
ATP1B1	11.7142	11.9238	11.6654	12.4196	12.0542	11.364	12.0078	11.8618	12.0095	11.7378	12.4334	11.3985
ATP1B2	5.26034	5.33632	5.44419	5.2552	5.20802	5.10931	5.15527	5.3943	5.13671	5.32182	5.25388	5.61913
ATP1B3	6.86904	6.7541	6.77765	6.83907	6.82009	6.72867	6.81568	6.78382	6.74462	6.43052	6.73746	6.54771
ATP1B4	2.95867	2.73918	2.73029	2.91513	2.82418	3.09364	2.86183	2.99919	2.65237	2.77305	2.69239	2.8904
ATP23	5.10562	5.15795	4.96509	5.16586	5.45449	5.60489	5.22407	5.31508	5.3987	5.55276	5.57477	5.90357
ATP2A1	4.02972	3.84022	4.1154	4.07045	3.89543	4.20843	4.00915	3.99103	4.02374	3.80847	3.72543	3.88854
ATP2A1-AS1	4.54535	5.09543	5.18491	5.68507	5.48145	5.24538	4.6765	5.07699	4.76632	5.6769	5.52846	5.06232
ATP2A2	7.36987	7.29472	7.26972	7.58624	7.60412	7.49476	7.33261	7.46021	7.42592	7.51347	7.74417	7.57459
ATP2A3	5.53081	5.27762	5.32601	5.4494	5.1172	5.18468	5.94205	5.0837	5.3153	5.45556	5.21609	5.50257
ATP2B1	7.90157	8.47487	7.93379	9.06182	8.69145	9.07806	7.76533	8.1147	8.28392	8.92418	8.84905	8.63004
ATP2B2	3.77209	3.56168	3.68947	3.56543	3.50642	3.60354	3.76833	3.75318	3.61846	3.5171	3.42837	3.56482
ATP2B3	3.54931	3.46858	3.65796	3.56865	3.49131	3.38931	3.59371	3.72382	3.30416	3.48835	3.37419	3.5271
ATP2B4	6.24304	6.43578	6.17881	6.21582	5.76442	5.6122	6.83992	6.93746	7.08237	5.50701	5.41968	5.38697
ATP2C1	7.57194	7.89954	7.642	7.10528	7.46893	7.4686	7.83421	8.18814	8.05178	7.56329	7.54352	7.39856
ATP2C2	5.75726	5.75568	5.61952	6.27525	6.4132	6.28806	5.30351	5.13545	5.3768	7.12795	7.15467	7.07293
ATP4A	5.61997	4.79613	4.97268	4.53877	4.89244	4.93497	5.26934	4.90947	4.93059	4.58315	5.22468	4.77529
ATP4B	4.27418	4.32342	4.34492	4.56683	4.38825	4.39062	4.42293	4.34932	4.29402	4.28741	4.53359	4.54805
ATP5A1	8.31858	8.22253	8.29649	8.13608	8.02817	8.04538	8.32628	8.12848	8.2802	8.10081	7.99443	7.96018
ATP5B	11.8304	12.0032	11.969	11.8464	11.9715	12.06	11.8281	11.5736	12.0019	11.7185	11.7952	11.6631
ATP5C1	9.05998	9.076	9.19214	10.0285	10.031	10.2359	9.13291	9.15774	9.15617	9.85895	9.79524	9.92866
ATP5D	8.09381	8.10909	8.13256	8.19416	8.31426	8.30645	8.09336	7.65963	8.04197	7.87283	7.89897	7.91976
ATP5E	7.69132	7.66659	7.73709	7.56796	7.46947	7.67614	7.76348	7.47304	7.67867	7.60224	7.57884	7.57708
ATP5F1	8.79307	9.12002	8.74572	8.85127	8.67126	8.82713	8.79444	8.68782	9.04932	8.81396	8.9012	8.56357
ATP5G1	10.2878	10.2691	10.2264	10.1142	10.4157	10.4191	9.8379	9.70847	9.68286	9.84053	9.90317	9.39957
ATP5G2	7.41533	7.75308	7.53013	7.51933	7.64546	7.38804	7.68097	7.3909	7.6965	7.66589	7.68751	7.64192
ATP5G2P1	6.02191	6.09505	6.1237	5.71636	5.46496	5.47633	6.26794	6.07637	6.36042	5.90443	6.09361	5.84665
ATP5G3	10.3358	10.2962	10.2252	10.2624	10.2156	10.0628	10.1838	10.1222	10.3012	9.88345	10.0457	9.55854
ATP5H	8.39205	8.40216	8.27371	7.89249	8.04889	7.94186	8.10539	7.9275	8.29964	7.67343	7.79122	7.78776
ATP5I	10.8685	10.7787	11.026	10.3119	10.3618	10.2742	10.9641	10.7927	10.8333	9.97877	10.038	9.83351
ATP5J	10.6959	10.8132	10.6622	11.4998	11.7453	11.4946	10.7536	10.6978	10.7905	11.4154	11.5362	11.2118
ATP5J2	4.63222	4.49765	4.19912	4.87016	4.46931	4.63315	4.42402	4.95574	4.31893	4.52681	4.31519	4.44642
ATP5J2-PTCD1	5.91662	6.23937	6.29398	7.03967	6.93934	6.81717	6.0092	5.69996	6.44179	7.16138	6.87567	6.80229
ATP5L	11.3084	11.4067	11.2447	10.9766	10.9106	10.7876	11.4084	11.3727	11.4785	10.8033	10.7956	10.7928
ATP5O	7.42929	7.4513	7.35543	7.77818	7.8329	7.71652	7.57177	7.28911	7.53422	7.86283	7.89575	7.85222
ATP5S	6.28603	6.57445	6.23093	6.43175	6.38916	6.56289	6.04777	5.8022	6.23482	6.40769	6.28858	6.39079
ATP5SL	6.82902	6.94132	7.11977	5.99423	6.2917	6.28834	7.0583	6.98496	7.12982	6.33454	6.33817	6.278
ATP6	9.43812	9.41953	9.63389	9.93832	10.024	10.3911	9.56886	9.37671	9.59484	10.1725	9.87304	10.1059
ATP6AP1	8.89898	9.33983	9.03103	10.1187	9.56856	9.46259	9.29568	8.95961	9.38097	9.84255	9.6837	9.7667
ATP6AP1L	3.54926	3.54178	3.75224	3.79986	3.48511	3.64901	3.97963	4.00309	3.75505	3.49504	3.5839	3.70245
ATP6AP2	7.78753	8.07211	7.72739	8.12852	8.01115	7.89154	7.89587	7.99272	8.18868	8.16999	8.02017	8.05414
ATP6V0A1	6.40144	6.16171	6.17004	6.54991	6.48883	6.38803	6.69393	6.50987	6.37617	6.39123	6.26413	6.4629
ATP6V0A2	4.63565	4.75373	4.64753	4.77776	5.07276	4.90814	4.51233	4.61232	4.64995	4.99359	5.02218	4.95043
ATP6V0A4	3.55693	3.48439	4.24562	3.27889	2.96332	3.38061	3.09383	3.62199	3.14604	2.75894	2.96901	3.28743
ATP6V0B	10.0881	10.15	10.1964	10.2465	10.0537	9.78407	10.1553	10.0583	10.3027	10.0022	9.8974	9.95303
ATP6V0C	9.51362	9.58459	9.55871	9.39088	9.27315	9.17757	9.78696	9.60037	9.70302	8.94442	9.02273	8.90626
ATP6V0D1	9.25178	9.48351	9.41557	9.68614	9.48914	9.6438	9.75032	9.18774	9.8619	9.68408	9.49091	9.66045
ATP6V0D2	4.83654	4.93449	4.96985	5.55138	4.83525	4.80026	4.92269	5.12765	5.15602	4.93051	4.73092	4.7287
ATP6V0E1	8.61566	8.63542	8.81064	8.38516	8.30538	8.15121	8.88051	8.63586	8.89427	8.49517	8.48486	8.35254
ATP6V0E2	6.08345	6.38383	6.30972	7.83969	7.65348	8.00275	6.19391	5.59626	6.10149	8.21234	7.57156	7.99799
ATP6V0E2-AS1	4.54359	4.17339	4.00061	4.21425	4.72904	4.52108	3.71191	4.35487	4.42683	4.68346	4.13399	4.38782
ATP6V1A	8.71032	9.0705	8.43048	8.41769	8.11166	8.51224	8.70142	8.72549	8.87667	8.45238	8.30185	8.28264
ATP6V1B1	4.65787	4.28373	4.49477	4.2447	4.33323	4.43375	4.73175	4.75008	4.43771	4.28421	4.32695	4.44634
ATP6V1B2	7.68693	7.86196	7.5968	8.71612	8.25899	8.81168	7.66234	7.51178	7.79728	8.91938	8.65902	8.60799
ATP6V1C1	7.22275	7.39535	7.18676	7.74316	7.71209	8.07227	7.21992	7.07378	7.43524	7.67483	7.68444	7.60468
ATP6V1C2	4.70295	4.87653	4.50441	4.46939	4.86175	4.82104	4.40886	4.53968	5.05968	5.58665	6.5536	5.73422
ATP6V1D	7.416	7.42958	7.3559	7.25334	7.29852	7.17082	7.32297	7.22071	7.34503	7.37678	7.05899	7.16491
ATP6V1E1	10.0737	10.2393	10.1816	9.10758	8.95825	9.00543	10.0127	10.0457	10.2586	9.032	8.93695	8.97435
ATP6V1E2	5.64524	5.42891	5.33187	5.29847	5.38254	5.2965	5.46876	5.58586	5.76292	6.10933	5.74572	5.86899
ATP6V1G1	9.00797	9.23334	9.00195	9.21391	9.06508	8.99441	9.19726	8.86957	9.18106	9.17119	9.02698	9.12772
ATP6V1G2	4.03242	3.44218	3.78722	3.4558	3.61297	3.61032	3.38061	3.99904	3.28317	3.66159	3.01266	3.7864
ATP6V1G2-DDX39B	5.98107	6.13642	6.15328	5.88564	5.84277	5.83546	6.04657	6.21716	6.04545	5.87696	5.67675	5.62857
ATP6V1G3	3.6571	3.32729	3.58257	3.43219	3.02659	3.9126	3.25015	3.62785	3.90595	3.60372	2.93968	3.01328
ATP6V1H	4.86252	4.8698	4.88244	5.5734	5.43796	5.74927	5.09966	4.92496	4.99525	5.53092	5.51872	5.61374
ATP7A	6.40491	6.75851	6.2532	7.27628	6.6118	6.97996	6.70724	6.60813	6.76925	7.31501	7.06758	7.20605
ATP7B	4.50325	4.54063	4.6114	5.11792	5.0645	5.26463	4.87185	4.35516	4.9718	5.62045	5.8283	5.65505
ATP8A1	3.89762	4.22218	3.69534	4.47755	5.11829	5.02467	3.8089	3.45465	3.73359	5.23704	5.52804	5.4497
ATP8A2	4.33231	3.7663	4.12866	3.58588	3.85956	3.62541	4.06168	4.22524	3.8578	3.74072	3.747	3.7059
ATP8B1	8.14624	8.29602	8.1702	9.09014	9.3992	8.92788	8.88006	8.51732	8.57354	9.08089	9.2182	8.6474
ATP8B2	4.71338	4.83761	5.15077	5.53163	4.6628	4.93827	4.93714	5.29716	4.74257	5.10702	5.22674	5.14919
ATP8B3	3.9001	3.866	3.85503	3.53363	3.52947	3.80811	4.22251	4.2584	4.18	3.41356	3.42668	3.2859
ATP8B4	2.31555	2.03282	2.40982	2.1415	2.13893	2.17711	2.45291	2.13999	2.28429	2.15199	2.10892	2.427
ATP8B5P	2.44867	2.4979	2.34325	2.52862	2.25512	2.32861	2.34406	2.22996	2.35852	2.35935	2.2655	2.43195
ATP9A	6.40283	6.24404	6.23194	6.79922	6.58297	6.75807	7.19094	6.66885	6.60124	7.18065	6.79263	7.2846
ATP9B	5.09502	4.99953	4.95844	5.28619	5.44613	5.45955	5.28384	5.1603	5.08083	5.24998	5.36592	5.33643
ATPAF1	7.28599	7.61123	7.31026	6.90025	7.19162	7.2449	7.14267	6.87878	7.55248	7.20246	7.42537	7.26363
ATPAF2	5.59792	5.73	5.7837	4.64744	5.11829	5.22491	5.62174	5.22424	5.63441	5.32568	5.13558	5.07575
ATPIF1	7.67159	7.84027	7.65374	8.60457	8.888	8.62252	7.85839	7.5738	7.82475	8.7718	8.86333	8.75701
ATR	5.83957	6.45554	6.12877	6.30987	6.4539	6.53676	5.8964	5.97634	5.99818	6.45562	6.51262	6.26042
ATRAID	10.6302	11.0033	10.8025	10.4855	10.2939	10.2871	10.8462	10.835	11.0632	10.64	10.3644	10.6279
ATRIP	6.84122	6.85284	6.99599	6.60586	6.65576	6.58082	6.91978	6.67916	6.73764	6.59618	6.53137	6.68604
ATRN	7.17564	7.57863	7.09568	8.00881	7.74106	8.11369	7.54512	7.2099	7.47506	8.18705	7.98297	8.09638
ATRNL1	2.97979	2.82973	2.99827	3.04437	2.96428	2.88761	3.01192	3.09781	2.92662	2.9303	2.96402	2.88553
ATRX	6.19344	6.48783	6.32963	6.73248	6.37204	6.49408	6.61644	6.41159	6.47489	7.06615	7.04086	7.08004
ATXN1	4.8597	4.95305	4.69883	5.36371	4.94147	5.326	5.20873	4.87517	5.14057	4.98306	5.0961	5.20965
ATXN10	9.1143	9.18248	9.10353	8.83145	8.93078	8.79598	8.92592	8.96689	9.23872	8.78798	8.73795	8.76977
ATXN1L	7.75053	8.00063	7.58634	7.97292	7.68598	8.08857	8.09926	8.22738	8.11736	8.17076	7.95752	8.17917
ATXN2	6.84722	7.39728	7.08057	7.42144	7.31381	7.26997	6.92058	7.12616	7.07198	7.17707	7.39295	7.31027
ATXN2L	4.73302	4.40833	5.02449	4.43493	4.38274	4.34159	4.79618	4.57653	4.40567	4.27494	4.31985	4.10495
ATXN3	4.25203	4.49228	4.39734	4.5522	4.36855	4.35623	4.47863	4.36247	4.54621	4.85132	4.78044	4.90464
ATXN3L	2.47623	2.71217	2.46215	2.66439	2.75306	2.61211	2.89244	2.55837	2.71945	2.80082	2.89244	3.00212
ATXN7	5.78601	6.30174	5.64139	6.10258	6.23922	6.29591	6.00287	5.87776	6.17826	6.07836	6.19995	6.07183
ATXN7L1	4.81522	4.8901	4.73906	5.13354	5.2258	5.30358	4.89894	4.87488	4.82815	5.65998	5.62887	5.61908
ATXN7L2	3.75571	3.90515	3.78559	4.28044	3.80334	3.90908	3.82384	3.39663	3.77771	3.64959	4.14018	3.95873
ATXN7L3	6.96408	6.95517	6.99869	6.9288	6.90552	6.79508	7.14537	7.05501	7.1203	6.87407	6.90958	6.96381
ATXN7L3B	7.65163	7.51191	7.63085	8.02596	7.45781	7.11735	7.96462	7.76555	7.73859	8.28121	8.30066	8.32956
ATXN8OS	4.86447	4.5843	4.7687	4.70345	4.82335	4.67116	4.73956	4.93562	4.35738	4.52508	4.64571	4.67634
AUH	8.33246	8.73643	8.15105	8.17153	8.43924	7.97231	8.56576	8.66094	8.89967	8.39868	8.72694	8.45045
AUNIP	6.21185	6.31888	6.15078	6.3381	6.5159	6.95434	5.3634	5.71929	5.90929	6.08495	6.06832	6.05672
AUP1	9.14925	8.98574	9.16889	8.84203	8.87146	8.54005	8.74846	8.68075	8.91071	8.53143	8.67794	8.44652
AURKA	7.39664	7.35921	7.71077	7.47135	7.58991	7.78089	7.41957	7.11272	7.24294	6.76181	6.75092	6.62345
AURKAIP1	7.42911	7.53563	7.73739	6.59485	6.46816	6.49021	7.44953	7.34159	7.45836	6.27338	6.34569	6.42026
AURKB	6.09655	5.99181	6.24337	5.6709	5.60998	5.76458	5.58901	5.10912	5.69601	4.79772	4.70692	4.83248
AURKC	4.96066	4.8816	5.02561	5.19686	4.79473	4.90178	5.05123	5.02829	4.70908	4.99837	4.95623	4.62344
AUTS2	5.01614	5.08623	4.97102	5.27097	5.35235	5.29165	5.09737	4.81032	4.94487	5.39888	5.47329	5.4375
AVEN	7.33191	7.44316	7.33795	6.82737	7.0786	7.15132	6.58375	6.68846	7.30298	7.19837	7.01733	6.69304
AVIL	4.84297	4.58219	4.90648	5.09387	4.901	4.85263	4.78735	5.01075	4.62009	5.01252	5.0711	5.3529
AVL9	4.90793	4.87908	4.73809	5.3359	5.46514	5.48897	4.6653	4.57	4.74929	5.45003	5.29231	5.43147
AVP	4.86625	4.32117	4.49403	4.37352	4.50953	4.15598	4.57582	4.87525	4.50144	4.41729	4.30645	4.21759
AVPI1	8.40094	8.73583	8.71652	7.60896	7.61242	7.76936	8.58946	8.52349	8.99048	7.85615	7.45868	7.53905
AVPR1A	3.34148	3.14645	3.26136	3.322	3.63512	4.29574	3.10916	3.29585	3.22989	3.22298	3.30083	3.24603
AVPR1B	6.44259	6.02737	6.35782	6.44596	6.55837	6.30863	6.32878	6.64152	6.22221	6.37376	6.59539	6.63932
AVPR2	4.86649	4.83404	5.10846	4.72578	4.95302	4.78457	4.85429	4.836	4.82085	4.66613	4.77824	4.90388
AWAT1	3.79474	3.81866	3.8099	3.97748	3.99005	3.9009	3.91498	3.81866	3.53217	3.88904	3.70257	4.07565
AXDND1	2.45395	2.63024	2.45367	2.80937	3.04071	3.76039	2.44838	2.43778	2.17873	3.54887	4.2041	3.16543
AXIN1	7.30226	7.2783	7.38744	7.28463	7.32057	7.35095	7.41413	7.32972	7.20035	7.05778	7.09982	7.15307
AXIN2	5.6627	5.54521	5.5934	6.1635	6.32129	6.18869	5.72265	5.71615	5.81962	6.13066	6.19163	6.28353
AXL	9.00604	9.4187	9.17273	5.71656	5.13737	5.30235	8.17017	8.83213	8.66345	4.81142	5.24053	5.21096
AZGP1	5.31871	5.92037	5.33954	8.57748	6.49212	6.07397	5.18546	5.24269	5.3931	6.84611	7.07784	6.79233
AZGP1P1	4.38665	4.52697	4.35438	5.54827	4.56792	4.69401	4.46439	4.33699	4.3481	4.83913	4.93692	4.75783
AZI2	6.04518	6.66897	6.19608	5.42424	5.40639	5.3697	6.10638	5.86499	6.47063	5.67047	5.56149	5.51077
AZIN1	7.96452	8.17424	7.86722	8.39841	8.48844	8.5331	7.58804	7.98278	8.06688	8.60702	8.23042	8.39571
AZIN2	5.7925	5.61336	5.68903	5.71578	5.48161	5.37268	5.70643	5.71999	5.83156	5.26816	5.39777	5.55973
AZU1	4.00482	3.71894	4.16555	3.21196	3.54244	3.27212	4.02006	4.16533	3.67162	3.47838	3.6524	3.55156
B2M	10.1437	9.97298	10.3996	9.91182	9.79544	10.0572	10.2311	10.3171	10.0651	10.1805	10.1267	10.1072
B3GALNT1	6.36822	7.00976	6.53031	5.81242	5.691	5.65461	6.70321	7.02185	7.35018	4.81616	5.25905	4.71332
B3GALNT2	4.45322	4.41344	4.35641	4.24874	4.27746	4.31559	4.23138	4.32876	4.37173	4.56164	4.54821	4.42983
B3GALT1	3.34651	3.33789	3.54531	3.08264	3.28324	3.59896	3.34875	3.29535	3.4552	3.37538	3.24384	3.36119
B3GALT2	2.40561	2.88142	2.57526	4.05235	2.30917	2.26726	2.21442	2.48958	2.34689	2.4729	2.58966	2.47908
B3GALT4	5.59839	5.66763	5.52561	5.61336	5.29996	5.91461	5.75699	5.71083	5.80436	5.85639	5.62484	5.93772
B3GALT5	4.76673	4.89341	4.9085	5.4335	6.23572	6.27678	4.75239	4.52765	4.54103	5.86311	7.35786	6.13872
B3GALT5-AS1	3.59357	3.57461	3.84389	3.95007	3.5547	3.62773	3.59282	3.53137	3.55295	3.50175	3.37454	3.5358
B3GALT6	6.93004	6.85144	6.62212	5.97528	5.88504	6.10187	6.43469	6.4995	6.59543	5.91801	5.81808	5.87185
B3GAT1	5.01683	5.21818	5.39472	5.68383	5.94225	5.35381	5.4816	4.98804	4.72828	5.434	5.09591	5.33145
B3GAT2	3.25152	3.43236	3.64242	3.21831	3.54163	3.44436	3.42554	3.25709	3.22136	2.96117	3.38927	3.05797
B3GAT3	6.11072	6.15928	6.38477	5.58846	5.21148	5.31125	6.10149	6.39758	6.21402	5.34025	5.06194	4.97043
B3GLCT	6.71627	7.05089	6.62984	5.15892	5.54371	5.53403	6.16381	6.70714	6.70831	5.04961	4.92088	4.58702
B3GNT2	6.43767	6.76844	6.54074	6.45435	6.39394	6.5306	6.17996	6.32021	6.48429	6.1138	6.23633	6.00331
B3GNT3	7.88983	7.95111	7.90525	7.83897	8.02629	7.68831	7.75859	7.2986	7.46254	7.59238	7.71858	7.81072
B3GNT4	6.3188	5.99338	6.50903	6.49284	6.30945	6.13293	6.44018	6.12172	6.19054	6.23108	6.23632	6.47659
B3GNT5	6.41818	6.44532	6.429	6.80045	6.78309	6.90074	6.45239	6.40285	6.38329	6.70463	6.78848	6.55448
B3GNT6	5.66461	5.18954	5.22935	6.832	7.01037	6.5492	6.09054	5.72543	5.27115	6.92884	6.57843	6.8633
B3GNT7	5.65041	5.90722	5.65152	6.41779	6.15581	6.11982	5.8079	5.94108	5.98133	5.93211	5.72051	5.88918
B3GNT8	4.6431	4.16809	4.78769	4.10272	4.12779	4.10266	4.84726	4.96811	4.52563	4.55575	4.66896	5.00492
B3GNT9	5.69564	5.73744	6.01408	5.88419	5.41912	5.10992	6.06496	6.1507	5.83242	6.49003	5.8339	6.40874
B3GNTL1	6.48647	6.548	6.68566	5.54656	5.80127	5.70995	5.82979	6.06057	6.10615	5.6528	5.75981	5.72296
B4GALNT1	4.25092	4.24961	4.44593	4.40461	4.36132	4.57567	4.25097	4.24817	3.99737	4.44606	4.21902	4.4238
B4GALNT2	3.58683	3.52643	3.0059	3.6383	3.80968	3.583	3.54163	3.74648	3.44357	3.24327	3.4455	4.42069
B4GALNT3	6.07383	6.01049	6.1807	5.41639	5.44183	5.40262	6.3365	6.26007	6.15968	5.45619	5.45902	5.30907
B4GALNT4	4.09048	3.60343	4.0421	3.40877	3.5354	3.79296	4.00026	4.05139	3.98668	3.71384	3.70781	3.61276
B4GALT1	5.34139	5.3355	5.23184	5.69583	5.43126	5.38924	5.56289	5.59885	5.49201	5.33664	5.65422	5.30557
B4GALT2	6.52352	6.66446	6.79212	6.55114	6.54423	6.77488	6.52976	6.62227	6.33839	6.27157	6.41416	6.44219
B4GALT3	5.69289	5.60522	5.60812	5.78882	5.62362	5.80642	5.47689	5.46782	5.50565	5.54952	5.60543	5.51902
B4GALT4	7.84366	7.92178	7.662	7.33348	7.00754	7.37038	8.75442	7.89798	8.57563	7.23645	7.47494	7.01604
B4GALT5	8.91626	9.15001	8.9624	8.67605	8.65932	8.76985	8.87515	8.8665	9.27062	8.51998	8.64793	8.40839
B4GALT6	5.37677	5.7065	5.52252	4.77065	4.77313	4.89058	4.80741	4.79114	5.01689	4.34638	4.13849	4.22698
B4GALT7	6.44633	6.5755	6.45242	6.21238	6.30036	6.39157	6.43249	6.40304	6.62771	6.24508	6.33347	6.25518
B4GAT1	6.60826	6.58294	6.6339	6.32071	6.44035	6.61228	6.89056	6.56468	6.64461	6.60953	6.65338	6.55644
B9D1	6.73058	6.88361	6.78255	6.221	6.09975	6.21111	6.26839	5.9626	6.59437	6.09294	5.88072	6.01964
B9D2	6.58125	6.70228	6.94296	6.08003	6.15641	5.93037	6.91252	6.77882	6.91161	6.30618	6.18665	6.33242
BAALC	3.16521	3.21682	3.42036	3.56615	3.6262	3.68191	3.28404	3.6092	3.17985	3.23472	3.18412	3.34155
BAALC-AS2	4.90073	4.59474	4.66361	4.62246	4.87933	4.61412	4.59575	4.74234	4.57415	4.44277	4.66303	4.61746
BAAT	5.2742	4.9577	4.65015	4.81229	4.88253	4.56027	4.97484	4.95338	5.01072	4.9846	5.0814	4.88253
BABAM1	7.48952	7.88621	7.7855	8.61992	8.62532	8.48147	7.69145	7.58542	7.91162	8.63806	8.47233	8.64604
BACE1	5.51349	5.51841	5.26626	5.79856	5.47188	5.49998	5.37197	5.4303	5.34124	5.79749	5.56734	5.83846
BACE2	7.96815	8.3537	7.981	10.1839	10.2005	9.50824	8.90054	8.12195	8.52336	9.40336	8.95998	8.95147
BACH1	5.13065	5.20029	4.85395	5.36993	5.70507	5.62931	4.83798	4.8375	5.0377	5.48615	5.45123	5.56226
BACH2	3.15799	3.10757	3.3383	3.65757	3.13271	3.21423	3.37151	3.36211	3.53896	3.27277	3.14688	3.2738
BAD	6.37482	6.47056	6.55435	5.8313	5.92868	5.72625	6.55885	6.44891	6.6399	5.98651	5.90147	5.94018
BAG1	8.80728	9.29024	9.01995	9.95196	9.6248	9.69552	9.46117	9.14537	9.70509	9.82659	9.74332	9.89842
BAG2	5.60933	5.69871	5.7053	5.39469	5.51697	5.636	5.36446	5.40391	5.67365	5.21946	5.19064	5.08116
BAG3	9.98411	10.3421	10.1234	9.27835	9.52146	9.15257	9.90141	9.88955	10.2641	9.21091	8.96861	9.0538
BAG4	5.54853	6.05225	5.70073	6.01967	6.08988	6.11227	5.535	5.5867	5.96706	6.0626	6.28986	6.09174
BAG5	7.64316	8.05873	7.65	7.96567	8.11048	8.11452	7.62417	7.41186	7.90863	8.2016	7.93802	8.03816
BAG6	7.99775	8.42491	8.29357	8.40705	8.19228	8.30063	8.15703	7.98254	8.33792	8.39583	8.28625	8.41527
BAGE	2.86534	2.70189	2.76201	2.82515	2.70242	2.72	2.62403	2.78502	2.71178	2.68451	2.61128	2.69792
BAGE2	3.68311	3.95349	4.11538	4.74934	4.3525	4.73204	4.08019	4.21698	3.92976	5.24724	5.22053	5.19507
BAHCC1	5.3079	4.94	4.7714	4.90892	5.03141	4.98545	5.24666	5.29133	4.97215	4.93705	5.00206	4.91649
BAHD1	6.65743	6.63248	6.4176	6.51775	6.3004	6.54131	6.50284	6.68941	6.71041	6.23746	6.23904	6.39381
BAIAP2	6.67601	6.61886	6.75605	5.85077	5.89874	5.9314	6.31719	5.84913	6.39083	5.61858	5.57596	5.7213
BAIAP2-AS1	6.54679	6.59542	6.70393	6.4055	6.44249	6.27405	6.61605	6.36183	6.57836	6.65813	6.48709	6.68322
BAIAP2L1	8.77303	9.20972	9.1124	8.93026	8.64072	8.62684	8.7359	8.7166	8.93105	8.09164	8.35724	8.12131
BAIAP2L2	6.72257	6.9541	6.79195	4.58659	5.07965	4.80222	5.97587	6.13241	6.28936	5.21083	5.18462	5.00888
BAIAP3	6.46804	6.2799	6.57919	6.57006	6.27456	6.15263	6.15291	6.30375	6.2065	5.93465	5.94852	5.91548
BAK1	7.09831	7.20177	7.30381	7.4829	7.75679	7.58606	7.3295	7.51178	7.26448	7.47062	7.38527	7.07609
BAMBI	8.47294	8.67994	8.20845	8.23959	8.81834	8.73927	7.84657	8.29823	8.9858	7.95345	8.31284	7.58228
BANCR	4.45636	3.8381	4.12542	3.9535	3.89263	3.92916	4.04358	4.44893	4.0678	3.81913	3.6662	4.20384
BANF1	8.26821	8.68119	8.66925	7.82782	7.64584	7.5861	8.18566	8.27414	8.5507	7.46941	7.40974	7.37065
BANF2	3.72987	3.6104	3.69722	3.86463	3.55868	3.61979	3.65157	4.10831	3.6079	3.25092	3.63378	3.82938
BANK1	6.12844	6.54009	6.0881	3.78151	3.99673	3.95279	6.25583	6.03685	6.75943	3.89627	3.93386	3.91646
BANP	7.50028	8.04776	7.62942	7.19238	7.5381	7.55967	7.62772	7.58328	8.25828	8.00791	8.21051	7.67955
BAP1	6.06847	6.14643	6.17065	6.21322	6.30934	6.41091	6.12114	6.11594	6.16507	6.36334	6.29649	6.45308
BARD1	6.8392	6.95212	6.9486	6.75312	6.96039	6.72802	6.72256	6.43674	6.76445	5.8809	6.05611	5.64185
BARHL1	5.97733	5.87305	6.30806	5.93522	6.21377	5.90943	6.29171	6.20782	6.08433	5.84594	5.82584	5.8442
BARX1	4.28349	3.84037	4.23797	4.2039	3.97741	4.11922	4.42118	4.92264	4.88627	3.70963	3.68871	3.622
BARX1-AS1	4.29507	4.1842	4.44864	4.38535	4.38443	4.18891	4.27774	4.21189	4.11861	4.51779	4.09805	4.30698
BARX2	6.02611	5.97815	5.87318	5.40785	5.62394	5.69955	5.45976	5.97121	6.00727	5.453	5.2913	5.13042
BASP1	5.3967	5.50983	5.63922	6.2941	5.52378	5.55688	5.47744	5.86608	5.58855	5.39782	5.28457	5.58441
BATF	7.69297	7.47635	7.45106	7.35491	7.60486	7.33911	6.91722	7.35851	6.93978	7.11296	6.6451	6.74721
BATF2	5.03837	5.32606	5.10633	6.13821	6.54219	6.37972	4.98539	5.71045	5.48776	6.70275	6.84146	6.48499
BATF3	5.63488	5.30545	6.24069	5.63928	5.48476	5.41772	5.81115	6.28654	5.80179	5.49278	5.48044	5.28577
BAX	8.36976	8.73046	8.66108	7.24101	7.61295	7.60343	8.27983	8.38175	8.42769	7.66939	7.60802	7.54758
BAZ1A	8.55447	8.97755	8.77666	8.77891	9.0323	9.22122	8.35111	8.38677	8.63547	9.23946	9.22121	9.12944
BAZ1B	5.7684	5.7222	5.68302	5.10305	4.99886	5.06864	5.67989	5.6876	5.7539	5.27834	5.29594	5.17444
BAZ2A	5.46132	5.77038	5.66723	5.66167	5.62167	5.65662	5.80917	5.87897	5.734	5.67459	5.61942	5.73627
BAZ2B	8.28633	8.70697	8.34133	8.31436	7.89459	8.00375	8.53861	8.21595	8.5751	8.85406	8.75696	8.92658
BBIP1	6.201	6.30873	6.13695	6.00563	5.90393	6.02887	6.46248	6.36118	6.42093	6.25301	6.30177	6.27641
BBOF1	6.5624	6.31543	6.44436	5.78957	5.82126	6.32442	6.78864	6.71183	6.64833	6.22295	6.11146	6.28938
BBOX1	2.88232	2.72374	2.85003	3.03194	2.66756	2.91777	2.95749	3.32766	2.73119	2.78623	2.89713	2.74057
BBOX1-AS1	5.57171	6.01756	5.67299	5.78208	5.66455	5.97663	5.95963	5.39501	6.10348	6.42367	6.32285	6.34409
BBS1	5.75558	5.56575	5.63804	5.59057	5.5798	5.66767	5.81053	5.76993	5.71575	5.64268	5.63168	5.69042
BBS10	5.99114	6.72895	6.54873	6.21212	6.30745	6.35495	6.29141	6.26919	6.72242	6.69752	6.6781	6.43246
BBS12	5.59678	6.71989	6.0295	4.53083	4.68665	5.04473	6.26794	5.81018	6.49848	5.7037	5.78454	5.69242
BBS2	7.25587	7.91388	7.44133	6.89726	6.98358	6.80516	7.01169	7.10712	7.82487	7.09028	7.25277	7.29048
BBS4	7.07128	7.38754	7.0016	6.42495	6.32606	6.4781	7.05785	6.66281	6.9899	7.03745	6.86492	7.16758
BBS5	3.21046	3.70881	3.72809	3.83725	3.11074	3.33305	3.56363	3.31343	3.40679	3.94827	3.62039	3.71967
BBS7	5.86733	6.66723	5.82429	5.08171	5.69381	5.88876	5.94093	5.81912	6.25772	5.99462	5.88631	5.96923
BBS9	3.75706	3.87118	3.85719	3.83303	3.84413	3.50673	3.83214	3.71631	3.95741	4.63743	4.22522	4.5483
BBX	7.60704	7.95664	7.76052	6.80095	6.52206	6.55049	7.72095	7.6223	7.9336	7.08337	6.91624	7.13349
BCAM	6.37097	6.27887	6.50519	5.31354	5.45222	5.7201	6.42405	6.53732	6.52607	5.69217	5.4206	5.62851
BCAN	5.68377	5.2645	5.59995	5.22868	5.26206	5.16787	5.43503	5.69377	5.30158	5.0699	5.08269	5.19729
BCAP29	6.28695	6.40385	6.39044	6.48843	6.32514	6.44236	6.10632	6.02766	6.22948	6.56384	6.56604	6.52049
BCAP31	9.79411	10.0688	10.0627	10.0419	9.97529	9.5911	9.77374	9.45364	9.99393	9.85068	9.76127	9.74619
BCAR1	5.579	5.66532	5.97142	5.17946	4.92809	5.01514	5.45265	5.45986	5.761	5.08146	4.88008	4.82432
BCAR3	9.0789	9.40297	9.15201	6.86534	7.31981	7.21525	8.04729	8.64872	8.93026	6.12292	7.13164	6.52751
BCAR4	3.75489	3.9723	4.13475	4.19397	4.17751	4.14061	3.89394	3.98583	4.14061	3.67351	3.7478	4.04154
BCAS1	6.62697	7.0227	6.48124	6.73781	7.94543	8.29532	8.70415	7.28509	7.89943	7.69489	8.44143	8.04909
BCAS2	9.54455	9.90961	9.75636	9.52867	9.37521	9.44341	9.74117	9.7427	9.80999	9.61183	9.51439	9.44478
BCAS3	5.45506	5.51311	5.79998	5.21392	4.88547	4.46234	5.70428	5.27118	6.08265	5.28143	5.59888	5.51474
BCAS4	5.39242	5.46318	5.49145	5.11272	5.18242	5.21461	5.40999	5.57563	5.66595	5.26934	5.25585	5.33892
BCAT1	4.41813	4.43752	4.39568	3.29844	3.51484	3.57339	5.33205	5.34521	5.6825	3.46999	3.31153	3.2125
BCAT2	6.59414	6.42303	6.68501	5.71729	5.87182	5.89309	6.49175	6.61226	6.5015	5.52639	5.86195	5.61123
BCCIP	7.81386	7.99652	8.01548	7.83668	7.93299	7.83838	7.55329	7.6612	7.95668	7.72884	7.69212	7.32977
BCDIN3D	6.26457	6.33181	6.4053	6.5245	6.89234	6.91409	6.33291	6.20926	6.48537	7.0783	7.10198	7.05021
BCDIN3D-AS1	4.18678	4.12338	4.18004	3.95745	4.03837	4.26499	3.87383	3.98666	4.145	3.86811	4.14141	4.08828
BCHE	2.5509	2.72374	2.39365	2.59713	2.17222	2.29794	2.65915	2.77773	2.73124	2.24072	2.33416	2.06618
BCKDHA	7.60808	7.79873	7.57987	7.60107	7.38145	7.58208	7.66511	7.60808	7.60808	7.34087	7.51519	7.63221
BCKDHB	6.75176	7.16332	6.70199	6.44629	6.38289	6.8765	7.24967	6.63149	7.04585	6.63688	6.42602	6.5019
BCKDK	7.0327	7.05048	7.2754	6.83465	6.90345	6.79243	7.17867	7.09183	7.19468	6.59944	6.8836	6.74749
BCL10	5.62334	5.9505	5.57033	6.31152	6.40128	6.19711	5.58374	5.44808	5.64846	5.77819	6.22393	5.74976
BCL11A	4.31685	3.97091	4.36386	6.93663	7.16149	7.14971	4.45834	4.91914	5.24795	8.33391	8.49066	8.59813
BCL11B	4.61344	4.88093	4.56846	6.19865	6.0846	6.36637	5.07662	4.77069	5.21047	6.50104	6.49627	6.36891
BCL2	4.64993	4.57838	4.60339	4.28404	4.41727	4.28002	4.56191	4.79928	4.64303	4.16163	4.27294	4.30283
BCL2A1	3.81328	4.25784	5.11332	2.69388	2.83734	2.65524	5.07947	6.9918	5.48452	2.69999	2.77115	2.74561
BCL2L1	7.41414	7.55858	7.30081	5.75608	5.99336	5.99018	7.04291	7.08538	7.23423	5.80116	5.80312	5.85346
BCL2L10	4.93031	4.87983	4.77711	4.70934	4.63181	4.63427	4.82583	5.09914	5.31009	5.17814	5.07206	5.1546
BCL2L11	5.61367	5.8102	5.59146	5.96428	5.95696	5.88803	5.78697	5.70042	6.01322	6.0783	6.36254	6.17602
BCL2L12	7.09241	7.27308	7.2877	6.3662	6.55769	6.40527	6.68898	6.87627	6.89999	6.05729	5.9985	5.85534
BCL2L13	5.97987	6.17183	5.8343	5.76824	5.67973	5.71431	6.03694	6.07422	6.13538	5.74277	5.79023	5.80408
BCL2L14	3.91216	3.74157	3.8287	4.14437	4.23085	4.24115	3.98242	3.81764	3.81242	4.21569	4.29577	4.33039
BCL2L15	5.44507	5.61746	5.46652	6.61936	6.96365	6.93345	7.69744	6.61851	7.07991	6.4272	6.8308	6.75105
BCL2L2	6.83177	6.99776	6.78918	6.71731	6.57635	6.87262	6.56469	6.48772	6.79048	6.55378	6.82039	6.4799
BCL2L2-PABPN1	9.83329	9.83448	9.79811	9.91275	9.92945	9.97281	9.82231	9.85232	9.73771	9.83837	9.67411	9.65
BCL6	6.06406	6.35672	6.13108	6.32215	6.28002	6.25644	6.35985	6.39265	6.6298	6.14786	6.18538	6.30972
BCL6B	5.38235	5.24755	5.47908	5.45012	5.42988	5.13718	5.47641	5.75796	5.32424	5.27977	5.41207	5.23735
BCL7A	5.97482	6.08265	6.06203	5.84993	5.7159	5.34134	5.93838	6.32935	6.23257	6.35652	6.35578	6.61462
BCL7B	7.55994	7.73825	7.83567	6.52509	6.57535	6.66607	7.35744	7.58501	7.65745	6.526	6.59483	6.52266
BCL7C	8.76724	8.63159	8.87838	8.28388	7.96124	7.91451	8.68196	8.6442	8.53669	8.00918	7.99611	8.02023
BCL9	6.61131	6.75198	6.73325	7.40955	7.41562	7.607	6.67198	6.75094	6.82037	7.90619	7.89682	7.8076
BCL9L	5.91712	6.17352	5.81047	5.00762	4.69055	5.08176	5.83795	5.92582	5.8544	5.12566	4.85107	5.04341
BCLAF1	6.53846	6.7371	6.52071	6.57927	6.41613	6.43462	6.41749	6.46583	6.58627	6.40381	6.64454	6.57676
BCO1	3.68242	4.13348	3.25815	4.08078	4.19454	4.97664	5.34375	4.34713	5.42582	5.37988	5.8354	5.45573
BCO2	3.94391	4.37772	4.01504	3.32011	3.68045	3.52034	3.98338	3.97665	4.87981	3.19918	3.36821	3.21803
BCOR	4.57214	4.94576	4.84446	5.26455	4.9848	5.27032	4.85208	4.83199	5.26056	5.14606	5.30723	5.14901
BCORL1	4.95822	4.69667	4.77063	4.82634	4.89431	4.91288	5.0597	5.08495	4.8493	4.62863	4.85941	5.09964
BCORP1	3.19069	2.96184	3.0768	2.90462	2.81073	2.97229	3.06355	2.69734	2.99679	2.95027	3.2052	3.04332
BCR	8.00063	8.13522	8.15443	6.65027	6.89715	6.76283	7.64039	7.57289	7.91321	6.6432	6.67268	6.6298
BCRP3	4.72603	4.49198	4.62778	4.92823	4.67681	4.56006	4.9068	4.85625	4.31929	4.51288	4.64057	4.66169
BCS1L	7.73528	8.01766	7.8763	7.45414	7.76052	7.70616	7.39455	7.68547	7.72789	7.44521	7.54453	7.51869
BDH1	6.20242	6.46562	6.13213	6.55237	6.44281	6.63468	5.83799	5.54554	6.04564	6.30367	6.88578	6.49677
BDH2	4.58271	4.4897	4.63751	5.36031	5.19628	4.97559	4.80289	4.91354	5.26962	7.29401	6.64174	7.39036
BDKRB1	4.28293	4.25886	4.33171	5.7225	5.68464	5.98754	4.63523	4.78857	4.4446	5.35885	5.77769	5.73104
BDKRB2	5.71512	5.07824	5.46482	7.09142	7.15749	7.16568	4.93535	4.84311	4.65003	7.96615	7.58966	7.40054
BDNF	5.67885	6.1598	5.95157	5.27802	4.70039	4.49573	5.22452	5.75032	6.05672	4.38689	4.48742	4.36952
BDNF-AS	2.33436	2.02316	2.09278	2.08209	2.17122	1.96831	2.01699	2.13236	2.13267	2.15284	2.05873	2.11985
BDP1	5.14899	5.12726	5.0569	5.09651	4.98326	5.11247	4.96974	5.19244	5.01253	5.33081	5.335	5.01493
BEAN1	6.48171	6.78205	6.59862	6.30016	5.2802	4.89196	5.20517	6.38622	6.26713	3.48053	4.0639	3.82938
BECN1	6.90031	7.05377	7.02723	6.61753	6.75937	6.82802	7.09991	6.88747	7.01499	7.02535	7.1862	7.0364
BEGAIN	4.73928	5.04425	4.43286	4.34995	4.90207	4.61116	4.772	5.17207	4.775	4.41664	4.53039	4.70052
BEND2	3.04326	2.62109	2.95591	2.45631	2.86419	2.8411	2.92379	2.88312	2.78371	2.71071	2.52919	2.47769
BEND3	6.1169	6.4593	6.14178	6.53504	6.7088	6.58451	5.82964	6.17444	6.30262	6.99239	7.13057	6.82274
BEND4	3.30645	3.26864	3.09856	3.1621	3.29721	3.41163	3.30001	3.13673	3.14524	3.22688	3.07908	3.15821
BEND5	3.88262	3.56113	3.92511	4.09397	3.73145	3.46171	3.91683	3.89723	3.6799	3.86161	3.63841	4.27816
BEND6	2.3947	2.18213	2.34126	2.47882	2.41057	2.23021	2.12515	2.25413	2.51681	2.4297	2.31558	2.37164
BEND7	4.6831	4.62685	4.65875	4.92661	5.1908	4.99548	4.96268	4.85266	4.72813	5.01899	5.08178	5.23158
BEST1	5.45124	5.31016	5.5654	5.11012	5.21945	5.28211	5.63284	5.60887	5.10265	5.02397	5.07743	5.12756
BEST2	4.06502	3.79763	3.72468	4.13311	4.11908	4.07359	4.00544	4.29841	3.61704	3.88686	5.30081	4.66485
BEST3	3.29022	3.24579	3.28364	3.26503	3.28732	3.4949	3.28658	3.29516	3.21461	3.33118	3.22108	3.18764
BEST4	5.15096	5.48832	5.21894	5.11038	5.46165	5.27342	4.99327	4.84779	5.65445	5.35885	5.55095	5.67022
BET1	8.00508	8.21216	7.94725	8.37526	8.73095	8.60065	8.52999	8.16488	8.35698	8.99846	9.11135	8.88064
BET1L	6.58266	7.00812	6.72883	7.02786	6.99399	6.84403	6.82606	6.77498	6.89363	7.08199	7.28205	6.98708
BEX1	4.65427	4.46767	4.36351	4.75474	5.01757	4.50936	4.65888	4.64834	4.1881	4.51387	4.51992	4.67095
BEX2	3.55055	4.24309	3.98299	7.97292	6.9427	7.07461	4.0785	4.00683	3.81696	8.25526	8.03665	7.94151
BEX3	9.69807	9.42536	9.9541	11.1854	11.0436	10.7933	9.90992	10.3109	10.6581	11.7825	11.469	11.7878
BEX4	2.34289	2.38042	2.35048	2.29481	2.02921	2.17954	2.40415	2.59079	2.39337	2.17993	2.4902	2.50009
BEX5	4.89053	5.69934	5.05863	7.55817	6.65675	7.16538	5.98123	4.9168	5.85508	8.32187	7.29149	8.04598
BFAR	9.03032	9.39252	9.27567	8.04306	8.51216	8.19198	8.92434	8.82008	9.19988	8.23386	8.40797	8.32994
BFSP1	4.96468	5.34371	5.35962	5.66591	5.16391	5.05903	4.6061	4.5585	4.97064	5.14888	5.06449	5.75108
BFSP2	5.29531	4.85974	5.11908	5.32041	5.24926	5.1625	5.30979	5.21801	5.05223	4.97157	4.94848	5.28395
BFSP2-AS1	4.34612	4.02657	3.94096	4.1565	4.01463	4.00648	4.15907	4.20318	3.95731	4.01261	3.95251	3.96079
BGLT3	5.42272	5.70487	5.60435	5.11733	5.49138	4.69191	5.48047	5.71226	5.15958	4.89852	5.00129	5.08101
BGN	4.80397	4.54008	4.68183	4.46076	4.67122	4.57891	4.76797	4.97886	4.58838	4.18657	4.27958	4.56519
BHLHA15	5.43774	5.36322	4.74785	5.53773	5.2064	5.26027	5.3668	5.01341	5.31298	5.33553	5.6328	4.96451
BHLHB9	4.95439	5.32617	5.22056	5.2817	5.10844	5.06171	4.92823	5.06837	5.71253	6.23433	5.8146	5.96731
BHLHE22	3.93723	3.55062	3.69905	3.65682	3.55239	3.81926	3.69347	3.74545	3.55301	3.60035	3.45864	3.46526
BHLHE23	4.74723	4.61508	4.83548	5.05343	4.71977	5.06853	4.64774	4.73523	4.86259	4.49446	4.73243	4.76613
BHLHE40	7.05223	7.45982	6.97124	7.48674	7.39426	7.56971	7.24336	6.93144	6.5938	5.81966	6.62135	5.91524
BHLHE41	3.9857	4.16382	3.79726	4.42907	4.82382	5.25881	3.71552	3.58668	3.8825	4.74202	5.115	4.91662
BHMT	4.30741	3.86436	3.99271	4.40123	4.7451	4.93958	4.40957	3.7024	4.28857	4.34682	4.15842	4.51493
BHMT2	2.99006	2.7537	2.75362	2.85492	2.9751	2.98004	3.13368	2.98489	2.82387	2.94692	2.75257	2.89145
BICC1	6.96426	7.2269	6.92764	3.56356	3.43049	3.35573	6.91979	7.63556	7.15127	3.46268	3.79011	3.65383
BICD1	6.10955	6.81947	6.17509	5.3907	5.43668	5.11391	5.42275	6.05458	6.24848	5.23982	5.17386	4.9367
BICD2	6.64352	6.762	6.63111	6.17358	6.00327	6.27467	6.09546	6.41669	6.66218	6.1758	6.22785	6.20319
BICDL1	5.79861	5.54659	5.55831	6.38193	6.21241	6.30681	5.74742	5.83241	5.55386	6.38779	5.97798	6.34875
BICDL2	7.41615	7.1886	7.27074	7.20951	7.23699	7.26816	7.20475	7.3847	7.28963	7.40833	7.36271	7.49172
BID	9.13412	9.24591	9.32418	7.77727	8.10832	7.89098	9.19873	9.48898	9.51902	8.09835	7.94111	7.93465
BIK	10.7363	10.642	10.8825	10.1757	10.5568	10.36	11.3693	11.0514	11.3004	10.5862	10.0714	10.4021
BIN1	6.95014	7.16119	7.05535	8.31795	8.07032	8.00326	7.35155	7.22499	7.3791	7.62182	7.46804	7.57947
BIN2	5.04414	4.63762	4.94928	5.1652	4.85282	5.80579	4.632	4.96593	4.72255	5.65259	5.13658	5.49416
BIN3	6.35979	6.29089	6.38043	6.89136	6.85496	6.8804	6.36599	6.18752	6.42558	6.82196	6.80716	6.94542
BIN3-IT1	4.54595	4.39733	4.53495	4.23847	4.60023	4.62057	4.58794	4.4879	4.28417	4.42457	4.23887	4.25108
BIRC2	10.1619	10.2128	10.0627	9.06588	9.36618	9.37625	10.1373	10.5721	10.4114	9.33611	9.5735	9.43912
BIRC3	7.53224	7.86069	7.65687	6.92982	7.08366	6.87692	8.1401	8.79013	8.38838	6.73692	6.73669	6.18801
BIRC5	7.30511	7.26206	7.67364	7.34234	7.49915	7.55853	6.92192	6.66369	6.9969	6.68816	6.60515	6.67379
BIRC6	8.87995	9.06346	8.74401	9.33657	9.36341	9.35474	9.04022	9.0066	8.76851	9.38059	9.59393	9.37603
BIRC7	6.0614	5.52076	5.5764	5.6272	5.46916	5.51166	6.08894	5.92118	5.57161	5.34428	5.68131	5.03205
BIVM	4.93755	5.08455	4.78572	4.87286	4.8451	4.98964	4.94933	4.76223	4.84433	5.10927	5.23812	5.09623
BLACAT1	5.59073	6.00244	5.79859	6.51295	6.31058	6.07946	5.48374	5.06918	5.46771	5.64979	5.05142	5.59579
BLCAP	8.97329	9.18252	8.96768	9.65678	10.2151	10.1632	9.10184	8.22265	8.87506	9.77248	10.2886	9.86095
BLID	2.68369	2.46866	2.82302	2.6459	2.63406	2.52809	2.70622	2.86597	2.60529	2.47602	2.71335	2.65123
BLK	4.71051	4.62932	4.95195	4.82048	4.7699	4.79742	4.71175	4.77846	4.58508	4.47997	4.61463	4.67871
BLM	6.36098	6.71757	6.70339	7.00152	7.32381	7.29542	5.67661	6.06631	5.74362	6.26942	6.37869	6.08746
BLMH	6.97973	6.96138	6.64473	7.47568	7.6585	7.85488	6.57066	6.89958	6.95472	7.84856	7.95277	7.65021
BLNK	3.84826	4.54014	4.24562	6.97057	7.16238	7.25614	8.03735	6.31764	6.93121	8.56443	8.26298	8.78216
BLOC1S1	8.30065	8.17426	8.24546	8.3704	8.37196	8.22127	8.53624	8.34968	8.44493	8.60307	8.4508	8.71387
BLOC1S1-RDH5	5.9251	5.83011	5.91799	5.75808	5.80578	5.8607	6.12508	6.14229	5.69961	7.05544	6.72369	7.04681
BLOC1S2	10.7628	10.7634	10.5917	9.73242	9.51928	9.84488	11.0779	10.7863	10.8448	10.0738	9.45484	10.0938
BLOC1S3	6.76993	6.48705	6.72988	6.68163	6.13449	6.26929	6.82314	6.71964	6.54247	6.42853	6.33286	6.30908
BLOC1S4	7.88302	8.07882	7.89646	7.95721	8.05265	8.42491	8.10846	7.86377	8.22249	7.9211	7.89378	8.04435
BLOC1S5-TXNDC5	11.189	11.1258	11.1576	11.2963	11.37	11.055	10.9986	11.1589	10.8899	11.0308	11.2808	11.0079
BLOC1S6	8.90318	9.12852	8.881	7.5947	7.61847	7.90913	8.50504	8.72257	8.88383	7.92392	8.11426	7.91037
BLVRA	7.47549	7.41514	7.49559	6.42066	6.82651	6.75942	7.59834	7.61545	7.79307	7.02995	6.61545	7.21644
BLVRB	9.68671	9.78608	9.66254	8.78877	8.74062	9.1812	10.4849	9.82611	10.4505	8.37027	8.3136	8.21253
BLZF1	4.358	4.55449	4.28895	4.57266	4.73606	4.64267	4.41489	4.44607	4.62469	4.4779	4.68653	4.39881
BMF	4.86641	4.83668	4.85424	4.76994	4.8143	4.89984	5.4639	5.32022	5.42986	4.66877	4.93302	4.98373
BMP1	5.03901	5.04325	5.2111	5.31552	5.03485	5.06737	5.31564	5.33174	5.11347	5.00327	4.86867	5.09264
BMP10	3.16051	3.60034	3.28251	3.31384	3.7156	3.83019	3.41817	3.58305	3.33094	3.40612	3.55858	3.35883
BMP15	4.27491	3.91872	3.85771	3.92867	3.80136	3.98753	3.90491	4.50671	3.86473	3.9803	3.9928	3.98753
BMP2	6.41752	6.71385	5.94946	7.71508	8.315	8.27542	8.90532	7.33046	7.8882	8.01461	8.98033	7.72529
BMP2K	4.71595	5.01866	4.79026	4.98144	4.78292	4.91901	4.69019	4.70339	4.8841	5.03178	4.96647	4.99269
BMP3	4.14298	3.7406	4.01875	3.69914	3.7611	3.88437	3.88549	3.78012	3.47901	3.40101	3.79549	3.46641
BMP4	10.0626	10.1842	10.146	11.4564	10.7759	10.5618	9.10579	9.28059	9.45893	9.78949	8.73775	10.0857
BMP5	3.3862	3.28859	3.34196	3.19552	3.44869	3.19556	3.24436	3.23099	3.22029	3.47616	3.39564	3.46047
BMP6	4.53491	4.20388	4.53258	3.97197	4.01299	3.9572	4.14367	4.45681	4.35868	3.91515	3.8686	3.91986
BMP7	5.19005	5.19701	5.17107	6.90911	7.16223	7.05503	5.34582	5.55999	5.27892	6.51853	6.39362	6.4071
BMP8A	4.74937	4.47094	4.55679	4.41788	4.49663	4.6941	4.64662	4.67575	4.44891	4.34279	4.27831	4.62044
BMP8B	4.82671	4.76738	4.74205	4.99705	5.35787	5.34873	4.83968	4.753	4.68933	5.0769	5.1344	5.15734
BMPER	2.17901	2.00015	2.01112	2.16336	2.19952	2.55519	2.08262	1.9898	2.1623	2.25022	2.49753	2.07395
BMPR1A	6.76903	6.84616	6.60372	6.18017	6.3352	6.07105	6.88197	7.1071	7.11714	6.27807	6.07635	6.25929
BMPR1B	6.21364	6.41305	6.16886	4.43907	3.92026	4.1619	6.00903	6.31279	6.68329	3.75465	3.67982	3.91114
BMPR2	6.31395	6.50201	6.37581	6.2286	5.99243	5.75789	6.73977	6.67513	6.70478	6.57876	6.59685	6.69147
BMS1	7.98091	8.30616	8.28798	8.52508	8.65791	8.79343	7.78842	7.83651	8.11344	8.57363	8.43206	8.50185
BMS1P17	2.97578	2.69161	2.84704	2.70008	3.04506	2.97193	3.06827	3.12689	3.19333	2.9278	2.78953	2.5528
BMS1P20	5.68286	5.68172	5.81635	5.48399	5.55258	5.56107	5.62094	5.70339	5.67649	5.58476	5.40812	5.55349
BMS1P21	4.46646	4.34632	4.19521	4.05982	4.26293	4.25886	4.09917	4.08463	3.90962	4.35056	4.18792	4.43082
BMS1P5	3.94808	3.81553	3.98217	4.10128	4.08755	4.04342	3.94813	3.58527	3.8453	4.19494	4.27939	4.8194
BMS1P6	5.40394	4.98837	5.22538	5.66897	5.74591	5.56819	5.33221	5.19536	4.99972	5.66646	5.44022	5.51571
BMT2	6.36214	6.80312	6.29423	6.94849	7.15421	6.99875	7.10464	6.3251	7.03933	7.35063	7.17797	7.25254
BMX	3.8792	4.08142	3.91791	4.25788	3.62442	4.09025	3.57218	3.67254	3.59672	4.14038	3.69167	3.61188
BNC1	2.21454	2.33477	2.39945	2.39628	2.53529	2.30991	2.35961	2.54212	2.33939	2.5343	2.37885	2.32605
BNC2	3.23508	3.29641	3.28767	3.60168	3.53836	3.34863	3.4138	3.47845	3.32004	3.38859	3.27556	3.35167
BNIP1	6.37961	6.67691	6.35541	6.13464	6.26069	6.2623	6.48494	6.35681	6.73171	6.26238	6.2072	6.17784
BNIP2	7.93123	8.25276	8.20816	8.37948	8.49616	8.4031	7.78156	8.14743	8.26751	8.13868	8.32683	8.07699
BNIP3	2.78648	2.56794	2.51033	3.40537	3.12046	2.83716	2.65177	2.81414	2.38037	2.97862	2.717	2.72989
BNIP3L	9.46643	9.45759	9.44771	10.7935	9.97488	10.2497	10.1045	9.60605	9.68988	9.99623	10.4034	10.0226
BNIPL	3.24315	2.8931	3.05009	3.29003	3.28476	3.25354	3.00757	2.97586	3.04134	3.40503	3.37353	3.57563
BOC	5.37618	5.24299	5.42946	5.57616	5.23541	5.46929	5.30439	5.25228	5.16424	5.21638	5.21936	5.25149
BOD1	8.47584	9.32301	8.66283	9.11009	9.25143	8.79356	8.61208	8.50498	9.41859	9.49818	9.46673	9.44177
BOD1L1	4.92269	5.18395	4.90227	4.77901	4.70808	4.9066	4.58606	4.61469	4.91155	5.14703	5.15908	4.90785
BOD1L2	3.53227	3.66885	3.40854	3.47984	3.60606	3.51513	4.03793	3.90446	3.54511	3.47314	3.24619	3.36326
BOK	6.77321	6.83189	6.63136	6.92108	6.59665	6.32931	6.87282	6.732	6.84628	6.63477	6.39285	6.4933
BOLA1	6.21202	6.41955	6.18448	6.32639	6.62117	6.32557	6.17209	5.93654	6.32721	6.57773	6.38164	6.52022
BOLA2	4.97989	4.89523	5.10664	4.75506	4.78305	4.90167	4.76089	4.96665	4.84198	4.71482	4.60651	4.67886
BOLA2B	10.0726	10.0566	10.1671	9.41825	9.35251	9.59555	9.64469	9.73656	9.73647	9.23271	9.25705	9.01526
BOLA3	10.2248	10.4052	10.5473	10.3823	10.4519	10.7016	10.1381	10.1368	10.295	9.69929	9.79909	9.21718
BOLA3-AS1	3.7281	3.4785	3.92805	3.77616	3.77465	4.14497	3.49611	3.69155	3.41679	3.80284	3.91355	3.81498
BOLL	4.02054	3.86036	4.11918	4.07644	4.04189	3.82625	3.97405	3.91555	3.90422	3.93179	4.0272	4.0517
BORA	7.76694	7.9494	8.05388	7.70874	7.81976	8.20484	7.82516	6.92692	7.69659	7.51358	7.79554	7.4433
BORCS5	5.23671	5.47009	4.98182	5.51777	4.98234	5.5881	5.10738	4.81921	5.17155	5.37884	5.38409	5.22295
BORCS6	4.80601	4.71149	4.79272	4.70554	4.54497	4.50101	4.82961	4.77914	4.75585	4.74269	4.64357	4.60335
BORCS7	9.51398	9.81873	9.23811	9.64498	9.62082	9.64983	9.39105	8.65089	9.57248	9.85479	9.69833	9.82737
BORCS8	6.08847	6.21152	6.30203	6.47739	6.45229	6.4943	6.02176	6.13569	6.10782	6.48441	6.23152	6.46978
BPESC1	2.63273	2.32324	2.473	2.12175	2.02138	2.23348	2.60133	2.28417	2.25515	2.23026	2.2109	2.21085
BPGM	6.91693	7.40494	6.95373	6.06303	5.95138	6.08535	7.20898	7.50358	7.62776	6.63661	6.43451	6.58596
BPHL	7.35116	7.80895	7.61687	8.05388	8.34807	8.30933	7.98285	7.94145	8.01359	8.90873	8.78012	8.8047
BPIFA1	4.17882	3.96626	4.21717	4.40539	4.52473	4.47625	4.17147	4.45197	4.05358	4.25836	3.9928	4.40249
BPIFA2	4.79036	4.45353	4.72811	4.77714	4.63338	4.7657	4.66789	4.89475	4.24132	4.44394	4.54674	4.6291
BPIFA3	5.86101	5.77189	6.10576	5.70888	6.06658	5.87906	6.19201	5.97616	5.78343	5.93348	6.05556	5.8808
BPIFA4P	4.38384	3.91632	4.37338	4.14494	3.86226	4.08324	4.36211	4.21731	3.86475	3.97282	3.62215	4.39686
BPIFB1	5.17741	5.17184	5.09349	5.63209	5.69329	5.47106	6.3934	5.82124	6.54551	5.95315	5.39245	6.06418
BPIFB2	4.70856	4.59539	4.63737	4.8461	4.67798	4.8364	5.11561	4.52363	4.63737	4.71593	4.4426	4.85385
BPIFB4	3.94742	3.72467	3.69019	3.7273	3.68005	3.7187	4.21827	3.72851	3.88914	3.24279	3.57308	3.50119
BPIFB6	3.35925	3.44189	3.36684	3.43552	3.61733	3.47901	3.67981	3.91994	3.1367	3.04074	3.32797	3.52226
BPIFC	4.29796	4.2887	4.50214	4.35977	4.34425	4.354	4.36727	4.18665	4.04067	4.26647	4.08138	4.01367
BPNT1	5.84665	6.25033	5.84046	6.2839	6.62554	6.79871	6.37906	5.9989	6.33403	6.74674	6.85665	6.58185
BPTF	6.45493	7.00141	6.46931	7.39553	7.23257	7.29721	6.47838	6.00878	6.77499	7.88272	7.90985	7.9671
BPY2	3.11917	2.946	3.58587	2.96236	3.11917	3.03291	3.01794	3.61053	3.67476	2.92477	3.14718	3.11917
BRAF	5.47458	5.98101	5.40449	5.81113	5.50493	5.76374	5.29525	5.45235	5.6874	5.934	5.94488	5.80667
BRAP	6.66278	7.0177	6.80334	6.98861	6.96094	6.99165	6.86571	6.5648	7.04843	7.21738	7.26005	7.17455
BRAT1	6.96721	7.11411	7.17105	7.09937	7.26453	7.07624	6.92334	6.32282	7.04143	7.07454	6.82365	7.03691
BRCA1	7.05628	7.27093	7.07631	6.49797	6.65645	6.30054	6.58587	6.46424	6.39889	5.63917	5.88631	5.43135
BRCA2	5.13117	5.74283	5.33681	5.08602	5.62062	5.61387	4.71548	4.51559	4.79119	4.58128	4.84112	4.53591
BRCC3	7.56798	7.87951	7.50025	7.68122	7.81117	7.6577	7.81589	7.44931	7.89006	7.90932	7.98918	7.91124
BRD1	7.33997	7.84452	7.56934	7.81257	8.05658	7.8803	7.71568	7.63478	8.08472	8.08809	8.30457	8.22856
BRD2	8.47371	8.80149	8.90077	9.18837	8.74943	8.65267	8.91254	8.82397	9.01562	9.01666	9.13547	9.03683
BRD3	7.04821	6.88573	6.88359	6.85255	6.80497	6.59383	7.09417	7.20907	7.10496	7.13587	6.90131	7.10127
BRD4	6.72879	6.87672	6.86216	7.57446	7.3283	7.44907	6.76286	6.86913	6.80274	7.42164	7.61696	7.42394
BRD7	6.59029	6.79371	6.58904	6.75294	6.63504	6.95845	6.57167	6.61625	6.66314	7.08956	6.8705	7.06144
BRD7P3	3.10862	2.86696	2.99329	3.0373	3.12275	2.89754	3.19775	3.226	2.74789	2.66153	2.55849	2.65624
BRD8	5.59177	5.52324	5.52157	5.47575	5.59476	5.55904	5.54835	5.51427	5.57087	5.48269	5.66614	5.55171
BRD9	7.43523	7.28941	7.60578	7.5381	7.353	7.50414	7.69237	7.84417	7.40017	7.44952	7.47383	7.50042
BRDT	3.15947	2.82371	2.82489	2.99137	2.96203	2.82636	3.06697	2.86959	2.93023	2.54788	3.07501	2.65356
BRE	7.99184	8.11998	8.13913	8.24121	8.07986	8.20948	8.42962	8.28728	8.48901	8.14347	8.07273	8.27042
BRE-AS1	3.9339	3.85333	3.86762	4.07471	4.53413	4.0272	4.11902	3.93497	3.97232	4.2284	4.25022	4.30919
BREA2	5.25804	5.17901	5.46324	5.11035	5.2208	5.45776	5.38249	5.77688	5.28333	5.11132	5.38717	5.21326
BRF1	4.84821	4.75405	4.74579	4.72118	4.70427	4.87308	4.79565	4.83278	4.64168	4.58707	4.6309	4.7234
BRF2	6.10963	6.23055	6.00567	6.90271	6.75563	6.73604	6.17354	6.11698	6.23728	6.90757	6.86328	6.85323
BRI3	8.87083	9.03437	9.06467	8.61585	8.58721	8.52109	9.10608	8.85323	9.08879	8.58095	8.71865	8.47585
BRI3BP	10.3211	10.401	10.1389	10.889	11.1185	11.116	10.1138	10.1777	10.0689	10.2746	10.5479	9.91075
BRICD5	5.32908	4.6915	5.05304	5.55712	5.1633	5.16747	5.24453	5.3506	5.11878	5.40921	5.22867	5.50551
BRINP1	3.10221	3.00821	2.90563	3.07271	2.95108	2.98878	3.18744	2.84826	2.78201	2.78675	2.7964	2.88767
BRINP2	4.0501	4.35686	4.77322	4.75774	4.42899	4.39821	4.15683	4.68419	4.1079	4.24299	4.37776	4.20864
BRINP3	2.56248	2.94853	2.71607	3.16602	2.09244	2.32344	2.58104	3.39304	2.8451	2.33908	2.51733	2.45271
BRIP1	5.17793	5.30185	5.26558	4.74412	5.09279	4.98492	4.21844	4.33552	4.33061	4.11035	3.90944	3.93341
BRIX1	7.69876	7.89205	7.75644	7.51429	7.84795	7.8963	7.10045	7.36963	7.6058	7.205	7.44318	7.19731
BRK1	8.69049	8.46272	8.68549	8.39417	8.60349	8.6618	8.88	8.76321	8.78272	8.65017	8.73128	8.58843
BRMS1	8.22745	8.27576	8.46168	8.20003	7.91428	8.11491	8.33536	8.10781	8.37463	8.17662	8.11989	8.14504
BRMS1L	5.85104	6.40617	5.78862	5.41843	5.63378	6.0075	6.13358	6.04031	6.53793	5.65288	5.45487	5.70843
BROX	6.39059	6.59608	6.31622	6.62596	6.77495	6.85609	6.34114	6.45894	6.38471	6.70852	6.67285	6.55798
BRPF1	6.82956	6.88112	6.77932	7.00343	6.70786	6.92842	6.68519	6.84228	6.8569	6.8266	6.91636	6.71187
BRPF3	5.39022	5.33535	5.38687	5.25927	5.25226	5.21355	5.37159	5.54376	5.35562	5.31613	5.28909	5.38502
BRS3	3.58335	3.3346	3.41782	3.29543	3.19765	3.20214	3.48707	3.67373	3.43745	3.40633	3.15247	3.30217
BRSK1	4.53975	3.98666	4.80146	4.33567	4.21005	4.03876	4.73956	4.87432	4.30091	4.0008	4.04311	3.98118
BRSK2	4.65574	4.19556	4.26803	4.5749	3.98141	4.52225	4.06541	4.25623	4.22246	4.07901	4.11775	4.09434
BRWD1	4.3744	4.7666	4.49633	5.67883	5.60707	5.72796	4.61826	4.52842	4.69233	5.97744	6.17833	5.95274
BRWD1-IT2	3.80198	3.85994	3.904	4.681	4.73003	4.70669	4.00627	3.52018	3.57658	5.29123	4.86307	5.55109
BRWD3	4.9187	4.83102	4.59541	5.55242	5.63603	5.92268	4.87521	4.7494	4.82712	6.03153	6.29153	6.12977
BSDC1	5.88448	5.97268	5.96559	5.59614	5.60809	5.52011	6.06941	6.03853	6.10976	6.03435	5.82541	5.79713
BSG	7.15272	7.59578	7.3285	8.11059	7.47093	7.59933	7.03691	7.05973	7.5812	7.42099	7.47199	7.49289
BSN	4.29104	4.29291	4.40749	4.41663	4.50621	4.82272	4.57655	4.87589	4.32479	4.3959	4.57655	4.52675
BSN-AS2	3.90133	3.75664	3.7869	4.16891	4.13967	4.19253	4.14386	3.91744	3.99638	4.22086	4.16769	4.52042
BSND	5.07599	4.55576	4.70879	4.64028	4.67002	4.85614	4.99393	5.35507	4.63039	4.60581	4.46003	4.76462
BSPRY	7.6958	7.89949	8.00985	7.51493	7.32532	7.3043	7.63959	7.54489	7.98094	7.18293	7.16344	7.29786
BST1	3.57146	3.56941	3.51164	4.22001	4.10187	4.15213	3.42992	3.53046	3.7407	4.3542	4.33399	4.68951
BST2	7.78576	8.06698	7.86847	6.98244	8.24163	7.41449	8.25548	8.75661	8.38797	8.39384	8.07777	8.41881
BTAF1	7.64282	8.23798	7.65461	7.8019	8.16287	8.34323	7.81487	7.68068	7.88238	8.19116	7.99207	7.87991
BTBD1	10.3132	10.6382	10.1988	11.3722	11.3324	11.4285	10.2229	10.1943	10.5795	11.3847	11.4685	11.3008
BTBD10	8.95549	9.08315	9.17402	8.85191	8.80218	8.86439	9.08717	8.91019	9.17267	8.76789	8.78564	8.67346
BTBD11	4.49207	5.03909	4.82366	4.67343	4.75287	4.32209	3.58493	3.92423	4.13391	4.28927	4.01982	4.1034
BTBD16	4.8376	4.71764	3.86496	6.87999	7.50265	7.93223	4.57385	4.49115	4.7182	5.64774	6.26528	5.66449
BTBD17	4.48435	4.28976	4.19114	4.41507	4.49211	4.43097	4.34747	4.66878	4.33424	4.14103	4.33424	4.61283
BTBD18	3.14587	3.3376	3.40311	4.25284	3.85013	4.01267	3.37686	3.14213	3.44129	3.88686	3.54073	4.1126
BTBD19	5.10037	4.6858	4.64636	4.7066	4.7441	4.89601	5.01359	5.10145	4.62422	4.52139	4.58887	4.53456
BTBD2	5.14822	4.72878	4.694	5.28554	5.0635	4.85884	4.90954	4.80548	4.80014	5.12798	5.23932	5.21012
BTBD3	9.18115	9.27535	8.88786	8.63937	8.50104	8.48318	9.18741	9.0275	9.15972	8.34735	8.43675	8.15272
BTBD6	5.85364	4.85341	5.53404	4.85759	5.23754	4.71456	5.00591	5.60407	4.82769	4.92485	4.46826	5.33328
BTBD7	6.49178	6.54737	6.40666	6.77657	6.67529	6.78669	6.71315	6.53199	6.54329	6.95676	6.84349	7.02137
BTBD8	2.48268	2.56206	2.47175	2.47925	2.27595	2.70877	2.40605	2.48301	2.62908	2.37835	2.36717	2.33375
BTBD9	5.02974	5.08518	4.85493	5.19992	5.03322	5.06989	4.93631	4.82327	5.07388	5.14682	5.2599	5.03035
BTC	3.90264	4.38077	3.82303	3.99846	3.61825	4.17729	4.21132	4.17616	4.8015	4.345	4.49393	4.39712
BTD	5.49441	5.76012	5.47117	5.09107	5.10494	4.99159	5.81092	5.43872	5.57675	5.35439	5.32521	5.38756
BTF3	9.9653	9.94468	9.96863	9.8192	9.94721	9.92175	9.91157	9.80119	9.90406	10.0022	10.0318	10.081
BTF3L4	6.40846	6.55442	6.52284	6.03456	6.15517	5.96693	6.1666	6.34256	6.64524	6.29332	6.19645	6.20205
BTF3P11	2.35284	2.45146	2.15332	2.08738	2.32231	2.34431	2.4131	2.61549	2.39777	2.16178	2.26033	2.23401
BTF3P12	6.00314	5.88468	5.72788	5.75759	5.9161	5.79576	5.88401	5.67917	5.97323	5.80862	5.84741	5.93438
BTF3P13	4.42058	3.8898	4.01763	3.97774	4.01875	3.76044	4.01441	3.84454	4.13371	3.94778	3.76158	3.96054
BTG1	7.7628	8.00643	7.81222	8.88606	8.42232	8.12788	7.83802	7.74855	8.10925	9.41062	9.10181	9.55032
BTG2	6.41666	6.16963	5.98357	7.0235	6.96975	6.82002	6.75193	6.51486	6.53287	8.44014	8.78756	8.92259
BTG3	6.54332	6.79617	6.64869	6.50769	6.56212	6.37908	6.73911	6.60745	6.66162	5.84794	6.01335	5.53555
BTG4	2.95253	2.84178	2.96495	2.66006	3.01986	3.08194	2.81035	2.82849	2.6564	2.79102	2.83122	3.22422
BTK	4.51988	4.32126	4.03602	4.775	4.25766	4.37006	4.54776	4.29841	4.41399	4.16115	4.03404	4.11301
BTLA	3.15754	3.23911	3.43142	3.33327	3.44789	3.29649	3.17649	3.32274	3.5769	3.13184	3.45288	3.20092
BTN1A1	3.49142	3.76753	3.87173	3.69886	3.77387	4.0298	3.54431	3.6717	3.50793	3.65982	3.86453	3.82938
BTN2A1	6.20782	6.48855	6.31897	6.67879	6.57957	6.58235	6.63231	6.64123	6.62477	6.5217	6.59369	6.50851
BTN2A2	3.83954	3.75031	3.8286	3.74772	3.95246	3.7814	3.92555	3.9538	4.03126	3.85721	3.82895	3.72938
BTN2A3P	4.38026	4.13588	4.33424	4.24316	4.04868	4.10657	4.49921	4.77351	4.27166	4.41265	4.1042	4.4129
BTN3A1	6.0807	6.12497	6.31354	5.17972	5.50868	5.42731	6.54592	6.78816	6.43143	5.75729	5.97214	5.88983
BTN3A2	7.37511	7.8759	7.54692	5.68268	6.21896	5.76211	7.94796	8.07206	8.45276	7.07465	7.2391	7.28479
BTN3A3	4.23564	4.56178	4.75336	3.57765	3.56733	3.13479	5.29948	5.01216	5.21634	5.52741	5.49221	5.02604
BTNL2	4.42135	3.9562	4.21792	3.74885	4.21535	3.93306	4.12443	4.63683	4.08211	3.95407	3.49058	3.90529
BTNL3	6.07042	5.76846	5.96276	5.84652	5.96276	6.00114	6.33936	5.80625	5.73147	5.73415	6.23256	5.68852
BTNL8	4.35948	4.61115	4.77562	6.04687	7.32805	7.99186	6.27379	5.68176	5.15678	7.47987	7.93959	7.65902
BTNL9	5.38147	5.31929	5.32835	6.13984	6.37181	6.65702	5.4574	5.33463	5.0585	6.2199	6.52627	6.29292
BTRC	5.17596	5.34242	5.29161	4.86334	4.80647	4.77033	5.15508	5.23064	5.39641	4.92511	4.76366	4.90891
BUB1	4.5519	4.56343	4.51259	4.37139	4.4503	4.62851	4.48925	4.28094	4.41836	4.12757	4.22417	4.16876
BUB1B	8.92051	8.91792	8.84068	8.19391	8.389	8.74484	8.84081	8.51492	8.39238	7.37461	7.25088	7.21108
BUB3	8.56232	8.65616	8.62395	8.22637	8.20236	8.45806	8.31135	8.3381	8.45438	8.03218	7.91534	7.98493
BUD13	6.944	7.27286	7.06531	6.07547	6.49342	6.68996	6.70455	6.5824	7.11244	6.46245	6.52483	6.37842
BUD31	7.48238	7.30692	7.61939	7.29401	6.97919	7.03445	7.34811	7.41434	7.36469	6.93841	6.78725	6.68307
BVES	3.16156	3.05714	2.95528	3.04864	2.92034	3.11627	3.10066	3.17822	2.99726	3.43304	3.01532	3.16951
BVES-AS1	3.05797	2.90534	2.84825	2.69102	2.70839	2.68031	2.62611	2.84704	2.64452	2.4772	2.83503	2.40875
BYSL	7.7102	7.86385	7.99466	7.66097	7.77223	7.69527	7.04614	7.3461	7.65882	7.5824	7.59946	7.71926
BZW1	10.7493	10.8216	10.8381	10.6385	10.4712	10.4772	10.7035	10.7463	10.5788	10.1939	10.1274	9.99634
BZW2	11.4149	11.4635	11.4928	11.6927	11.9081	11.8883	11.5188	11.4361	11.5013	11.9771	11.8308	11.9517
C10orf10	6.19259	6.18151	6.10832	8.3492	7.68801	7.28502	7.38962	7.646	7.64948	8.70597	8.26296	8.74196
C10orf107	2.77736	2.88302	3.01616	2.50381	2.7708	2.80896	2.8414	2.65218	3.10919	2.70076	2.61451	2.77295
C10orf11	6.79068	6.54083	6.73166	4.74416	4.88586	4.88007	7.02202	7.23862	6.56123	4.92707	4.83226	4.85738
C10orf113	3.9593	3.60116	3.62251	3.51441	3.7078	3.92328	3.47913	3.36244	3.5763	3.71596	3.8413	3.68151
C10orf12	5.0135	5.37559	5.15008	5.38269	5.42491	5.68013	5.06811	5.10959	5.32118	5.18562	5.32832	5.13214
C10orf126	2.02679	2.22146	2.36262	2.03307	2.2497	2.50951	2.27566	2.30738	2.0858	2.16212	2.07945	2.07263
C10orf128	2.81725	2.88033	2.99448	3.117	3.37366	3.27896	2.8917	3.11249	2.85044	2.95977	3.19825	3.39633
C10orf2	7.87903	7.99256	7.9632	7.11287	7.6167	7.73071	7.03416	7.40053	7.81703	7.36168	7.52935	7.34792
C10orf25	3.83645	4.1074	3.42803	4.27651	4.6512	4.64345	4.34747	4.24534	3.78055	5.38861	4.56294	5.48559
C10orf35	6.82652	6.95385	7.09985	6.80803	6.06487	6.24937	6.70156	6.86414	7.00723	6.94717	6.55967	7.01151
C10orf53	4.77311	4.66925	4.93365	4.65475	4.53941	4.79944	4.63211	4.64883	4.76064	4.34853	4.60611	4.64071
C10orf54	6.73632	7.15674	7.11701	5.81345	5.87401	5.79226	6.55765	6.57208	7.17498	5.61411	5.87441	5.87329
C10orf55	2.89819	3.26372	3.13715	2.96432	3.09097	2.80018	3.0587	3.05782	2.89456	2.66984	2.73907	2.66817
C10orf62	5.81473	5.09505	5.06908	5.24897	5.05248	5.44794	5.11418	5.57106	5.13248	5.02833	5.26269	5.20062
C10orf67	5.13393	4.93967	5.26575	5.16799	5.37406	5.03969	5.139	5.43352	4.95528	5.17325	5.04131	5.13344
C10orf71	4.52912	4.08849	4.48652	4.04988	3.96466	4.34907	4.32518	4.41612	4.43871	4.16691	3.80357	4.13662
C10orf71-AS1	3.48019	3.30864	3.51629	3.39778	3.51671	3.29616	3.27055	3.93611	3.39143	3.5307	3.46276	3.54989
C10orf76	6.10956	6.44364	6.15912	6.13329	6.09156	6.21476	6.16439	5.76239	6.40997	6.32443	6.18556	6.23717
C10orf82	4.49673	4.36771	4.48052	4.42469	4.46686	4.48057	4.53206	4.49553	4.38453	4.36172	4.45043	4.44124
C10orf88	6.79876	6.99124	6.83682	6.43139	6.33352	6.66554	6.68782	6.79335	6.8555	6.59655	6.24132	6.51741
C10orf90	3.61491	3.42374	3.58923	3.45591	3.43469	3.59154	3.57402	3.84876	3.2445	3.34666	3.46306	3.55247
C10orf91	4.19712	4.1398	4.13793	4.1742	4.13016	4.21986	4.11275	4.29841	4.01039	4.20633	4.25607	4.15345
C10orf95	5.11231	5.16276	5.58877	5.36336	5.35431	5.27691	5.34027	5.18941	5.39821	5.19744	5.33444	5.22697
C10orf99	3.56327	3.35522	3.67783	3.99769	4.20359	4.32429	3.35245	3.41297	3.47841	5.72701	7.14097	5.56392
C11orf1	6.1513	6.29653	6.18803	5.71726	5.72098	5.53303	6.23405	6.14283	6.35081	6.0483	5.88314	5.9932
C11orf16	6.52826	5.84807	6.36574	5.64952	5.92078	6.04304	6.24904	6.43541	6.05164	5.91833	5.90447	5.9393
C11orf21	3.96853	3.99934	3.84844	3.87465	4.0584	3.92171	3.93592	4.45381	3.91871	3.71144	3.83153	3.86281
C11orf24	7.44454	7.608	7.62111	8.35772	8.06527	8.03079	7.67097	7.57035	7.56269	7.8571	7.94006	7.79648
C11orf31	7.76469	7.81963	7.76127	8.0463	8.04895	7.9964	7.62385	7.50353	7.64709	8.04491	8.09422	8.05057
C11orf40	2.78578	2.81474	2.83544	2.78544	3.02268	2.94825	2.81034	2.71505	2.81375	2.85678	2.48647	2.71336
C11orf42	3.99534	4.16158	4.01875	4.02746	4.06345	4.13918	4.07594	4.04582	3.77701	3.96587	3.88941	4.19553
C11orf44	3.5586	3.7583	3.71962	3.88914	4.18682	4.19687	3.82489	3.68372	3.09544	3.75822	3.81006	3.74391
C11orf45	4.26979	4.82669	4.40611	3.23531	3.60407	3.71766	4.30519	4.23446	4.63609	3.14969	3.60848	3.45165
C11orf49	6.96921	6.96098	7.27187	7.27439	7.09431	6.90956	7.27083	6.98033	7.22965	7.25197	7.30172	7.30755
C11orf53	5.80839	5.51193	5.62799	5.7809	5.68923	5.52796	6.12088	6.15584	5.93988	5.72262	5.69662	5.86571
C11orf54	6.86069	7.05342	6.66368	6.00578	6.26268	6.10261	7.31767	6.88555	7.2693	6.87304	6.91725	6.74722
C11orf57	5.1049	5.30351	5.10191	4.79967	4.93184	5.08517	5.06455	5.00259	5.21339	5.27177	5.46875	5.38487
C11orf58	6.91783	7.00263	6.93039	7.51324	7.24333	7.22596	7.05256	6.95878	6.95651	7.35355	7.29123	7.21863
C11orf63	5.20465	5.3906	5.13003	3.38238	3.44222	3.08159	4.82292	4.88516	5.34814	3.44747	3.20644	3.39819
C11orf65	2.41446	2.23596	2.08141	2.28693	2.03603	2.0575	2.32056	2.12444	2.41323	2.28343	2.37879	2.46533
C11orf68	7.0215	7.30304	7.57333	6.88405	6.48564	6.44293	6.92196	6.94766	7.2472	6.96573	7.17152	7.06937
C11orf70	7.99544	8.31634	8.00681	5.8806	5.86408	5.80799	7.50562	7.28826	8.06707	6.4059	6.06802	6.13584
C11orf71	5.52574	6.01677	5.84909	5.97334	5.64327	5.52021	6.10658	5.69023	5.91978	6.42612	6.19956	6.6686
C11orf72	6.77778	6.27275	6.52515	7.08098	6.76147	6.90255	6.636	6.68315	6.22102	6.74076	6.74414	7.04283
C11orf74	6.69374	6.73158	6.70234	6.41526	6.52638	6.77238	6.73389	6.52696	7.01245	7.20783	7.06035	7.25211
C11orf80	5.12598	5.46516	5.36064	5.43999	5.58437	6.12775	5.31179	4.77887	5.26039	5.72031	5.57577	5.50735
C11orf84	6.11765	6.02055	6.1654	5.63471	6.12597	6.05448	6.30125	6.14048	5.99431	5.80883	5.84513	5.73702
C11orf86	5.32406	4.94377	5.28067	5.35031	5.45078	5.20311	5.32966	5.30328	5.27622	5.29403	5.00555	4.99514
C11orf87	2.20674	2.21846	2.11754	2.25802	2.11504	2.05131	2.24888	2.21236	2.14109	2.1564	2.26403	2.12472
C11orf88	4.58221	3.78042	4.12088	4.24037	4.39849	4.20424	4.32847	4.29846	4.06434	4.19646	4.07361	4.02214
C11orf94	5.2109	4.87226	5.05343	5.05343	5.12546	5.14819	4.68141	4.63282	4.9714	4.95592	4.73453	5.12043
C11orf95	5.45988	5.2752	5.53034	5.43259	5.92154	5.84408	5.96417	5.53015	6.06768	6.21658	6.00544	6.31212
C11orf96	5.02487	5.27651	5.1771	5.18638	4.92704	5.2069	4.92278	5.84425	5.45882	4.64522	4.4268	4.60528
C11orf97	3.74711	3.79634	3.93618	3.77865	3.6939	3.66032	4.11762	4.0629	3.93618	3.70541	3.608	3.51531
C11orf98	9.4378	9.41901	9.67432	8.89357	9.13622	9.11919	9.17417	9.40616	9.36154	8.97425	8.71299	8.51184
C12orf10	7.75178	8.05567	8.0235	7.56097	7.64555	7.74223	7.45564	7.30828	7.92487	7.86743	7.66716	7.7261
C12orf29	8.09253	8.3619	8.23944	8.11433	8.52394	8.65232	7.60965	7.77417	8.06274	8.53441	8.75423	8.43147
C12orf4	6.35951	6.72267	6.40993	6.68401	6.54418	6.8161	6.60121	6.46155	6.59082	6.55124	6.4406	6.36989
C12orf40	2.51729	2.44335	2.34507	2.6459	2.55159	2.48183	2.35244	2.61442	2.30356	2.40543	2.31257	2.23942
C12orf42	3.49951	3.54276	3.44927	3.39326	3.41107	3.26619	3.74125	3.68532	3.4045	3.40601	3.46599	3.4787
C12orf43	7.23287	7.46956	7.45794	7.3412	7.19137	7.08597	7.25567	7.2355	7.49814	7.36776	7.59308	7.1948
C12orf45	7.9819	7.89236	8.04151	7.68786	7.87002	7.47359	7.54327	7.6445	7.8643	7.71629	7.94817	7.73134
C12orf49	5.91447	6.15439	5.89349	6.26449	6.18241	6.07784	6.16684	6.00115	6.25783	6.20073	6.12518	6.2447
C12orf50	3.08163	3.01764	2.82129	2.77657	2.8901	3.02626	2.81016	2.9175	2.68356	2.68117	2.81049	2.94323
C12orf54	3.68184	3.04564	3.25625	3.42689	3.37253	3.46823	3.52739	3.39892	3.23598	3.23072	3.29982	3.40716
C12orf56	5.74619	5.88098	5.07803	4.1	4.5073	3.93732	4.58975	4.97271	5.26799	4.0759	4.32349	3.92734
C12orf57	10.4881	10.7562	10.6605	9.95344	9.68178	9.29417	10.7212	10.5009	10.8524	10.131	10.174	10.0162
C12orf60	4.83212	5.11714	4.82676	4.26938	4.24798	3.96803	4.94447	5.05408	5.2528	4.32182	4.24589	4.42994
C12orf65	5.83624	5.98744	6.14283	5.89802	5.98779	6.04659	5.90056	5.92574	6.28205	5.81792	6.15622	5.68908
C12orf66	6.05419	6.51503	5.98135	6.14966	6.47886	6.70375	5.55189	5.78962	6.1947	6.85199	6.93167	6.93432
C12orf73	6.9308	6.934	6.7815	7.18739	7.19319	7.33258	6.55149	6.61581	7.03541	7.26006	7.41434	7.23682
C12orf74	2.66949	2.45226	2.47083	2.49626	2.51473	2.25544	2.50845	2.37411	2.17387	2.30922	2.38384	2.71222
C12orf75	10.5429	10.4535	10.4776	9.95536	10.8585	11.2913	11.3114	11.3668	11.1313	10.6291	10.4741	10.4254
C12orf76	5.21332	5.18158	5.10975	5.20513	5.28312	5.21509	5.20143	5.17727	5.34298	5.24095	5.2421	5.23899
C12orf77	2.49249	2.30025	2.82506	2.82676	2.59654	2.70175	2.2471	2.76228	2.64229	2.7513	2.8061	2.77878
C12orf80	3.81007	4.05069	3.89119	4.09162	4.09602	3.82311	3.73059	3.91223	3.94095	3.84535	4.09335	4.10175
C14orf1	7.59424	7.55375	7.56304	7.14111	7.33687	7.20757	7.69397	7.46786	7.71584	7.06979	6.69035	6.72307
C14orf105	4.19532	4.37739	4.32987	5.09405	5.14657	4.15223	3.95855	3.73415	4.01483	4.05724	3.96614	4.21485
C14orf119	10.2292	10.2935	10.3168	10.2406	10.428	10.4144	10.5044	10.4845	10.5002	10.5469	10.5849	10.4284
C14orf132	3.71558	4.0339	4.29806	5.82386	5.27257	5.03814	4.29517	3.81328	3.97975	6.25942	5.76123	6.34609
C14orf159	5.9847	5.99191	6.09653	5.65536	6.26064	6.1934	6.33525	6.32427	6.49771	6.15408	6.20678	6.33251
C14orf166	11.5828	11.7684	11.5792	11.7399	11.798	11.8504	11.6781	11.7044	11.8081	12.0637	11.8088	12.003
C14orf169	8.13513	8.22827	8.15595	8.12254	7.93532	8.18831	7.82595	8.06774	8.16857	8.25663	7.87969	8.13277
C14orf178	5.93325	5.45418	5.67557	5.41946	5.52189	5.26327	5.57583	5.85543	5.23619	5.43665	5.52537	5.55488
C14orf180	5.76674	5.65822	5.58259	5.75738	5.54375	5.64122	5.79775	5.70237	5.62136	5.42902	5.37697	5.68409
C14orf2	10.4739	10.6508	10.6264	11.08	11.2538	11.4198	10.4209	10.2222	10.6521	11.069	10.8834	11.01
C14orf28	4.89349	5.28758	5.24363	5.28654	5.12813	5.08677	5.43521	5.02478	5.27652	5.54917	5.39759	5.57937
C14orf37	4.25613	4.0382	4.32714	3.94799	3.61941	3.80855	4.26318	4.30875	4.27811	3.86627	3.98486	3.62867
C14orf39	2.15516	2.43377	2.13492	2.40298	2.47807	2.49635	2.46373	2.31584	2.4063	2.37094	2.48918	2.43002
C14orf79	6.20505	5.93328	6.0754	6.09587	6.10097	6.02685	5.96431	5.78344	5.85944	6.10813	5.7929	6.16011
C14orf80	7.10264	7.09676	6.98233	7.04677	7.24366	7.28534	6.79781	6.62932	7.01664	6.6347	6.38954	6.54627
C14orf93	5.85368	5.94927	5.65722	4.69109	4.95772	4.85576	5.65996	5.59974	5.80179	5.9382	5.77988	5.91261
C15orf32	3.27065	3.13419	3.47214	3.31166	3.33691	3.27222	3.5073	3.21366	3.23721	3.41648	2.84843	3.4424
C15orf38-AP3S2	6.18435	6.50705	6.25303	7.43875	7.37212	7.31518	6.45443	6.21974	6.54253	7.71687	7.54474	7.45251
C15orf39	5.60266	5.64111	5.81181	5.72239	5.62301	5.62943	5.76968	5.70984	5.62982	5.13545	5.32821	5.52471
C15orf40	5.51621	5.72535	5.415	6.01243	6.11322	6.13654	5.46004	5.37225	5.64988	6.61435	6.63941	6.74346
C15orf41	4.83719	5.05086	4.80471	4.30955	4.31627	4.28606	4.64074	4.61139	4.72591	4.27865	4.3304	4.35096
C15orf48	9.04374	9.07634	9.32947	10.2358	10.9328	10.2733	11.8729	11.3926	11.6407	11.1776	11.7587	11.1068
C15orf52	7.45053	7.43863	7.64952	6.40642	6.17164	6.53845	7.07765	7.01685	7.61522	6.1629	5.92726	6.07116
C15orf54	2.78012	2.63343	2.40018	2.70224	2.72514	2.84283	2.70856	2.87506	2.56331	2.95679	2.8321	3.22827
C15orf56	3.87742	3.35883	3.81001	2.99305	3.58706	3.89902	3.78403	3.52176	3.30404	3.05002	3.0595	3.36661
C15orf57	5.94431	6.42274	6.06568	5.66	5.41396	5.66512	6.25715	6.0471	6.30576	5.8364	5.83801	5.75874
C15orf59	4.28565	4.18731	4.2251	4.42275	4.21922	4.24424	4.12376	4.6494	4.00118	4.05536	3.92374	4.2783
C15orf61	9.5121	9.84015	9.41157	9.04406	9.40539	9.46079	9.01453	9.05237	9.43533	9.39544	9.5264	9.3899
C15orf62	4.25931	3.93822	3.98029	3.96917	4.14439	4.02342	4.08898	4.23915	3.97721	3.78996	3.97305	4.0454
C15orf65	6.51065	6.96649	6.64896	5.71636	5.65515	5.58774	6.68083	5.97891	6.89786	7.05412	6.85698	7.00672
C16orf45	5.89929	5.56195	5.65324	5.74161	5.73288	5.74536	5.82671	5.99332	5.59179	5.85175	5.80576	5.98202
C16orf46	5.6876	6.04298	5.98745	5.36481	5.27997	5.02262	5.23593	5.75471	5.82087	5.47296	5.61923	5.48136
C16orf52	3.32568	4.21027	3.67758	4.66403	5.06619	5.39751	3.92202	3.68668	4.03967	5.2685	5.45757	4.94704
C16orf54	3.16481	4.97264	2.88701	2.84303	2.59273	2.1139	2.40158	2.40588	3.12906	2.49598	2.85648	2.31412
C16orf58	5.5218	5.3843	5.47635	5.25134	5.29493	5.18762	5.63147	5.45382	5.57277	5.51405	5.47444	5.51746
C16orf59	6.2254	6.18678	6.27298	6.00356	5.87551	5.87483	6.21889	6.05137	6.10075	5.35102	5.38521	5.3617
C16orf62	4.60707	4.57636	4.57696	3.70767	3.85445	3.52347	4.62381	4.70151	4.73294	3.62623	3.76389	3.70995
C16orf70	5.51762	5.61337	5.57867	5.76605	5.74006	5.83581	5.72905	5.5637	5.63219	5.84111	5.96401	6.18049
C16orf71	5.99387	5.34722	5.80582	6.25037	5.74888	5.66046	5.59855	5.7688	5.62405	5.7751	5.49511	5.69559
C16orf72	6.98781	7.29103	6.9986	7.14113	7.14049	7.23575	6.8639	7.00509	7.22663	7.42669	7.41572	7.33159
C16orf74	7.86524	7.82269	7.84129	6.10495	5.88923	5.56002	6.95226	7.26316	7.17635	5.47971	5.72128	5.32613
C16orf78	3.47762	3.06501	3.20289	3.60239	3.26474	3.14992	3.49201	3.76277	3.15035	3.23217	3.0777	3.2693
C16orf82	4.18703	4.04684	3.91315	4.08695	3.7214	3.88677	4.07074	4.23946	3.84204	3.68361	4.13887	3.7899
C16orf86	6.35164	5.75057	5.60954	5.99353	5.55151	5.74372	5.96395	5.8739	5.58012	5.87781	5.67723	5.72687
C16orf87	4.51513	5.04115	4.43979	4.98035	4.72113	5.21239	4.41174	4.14343	4.9399	4.78935	5.06766	4.91169
C16orf89	4.90246	4.72952	5.07803	4.73081	4.72883	4.79239	5.26062	5.40964	5.0903	4.68346	4.3996	4.46081
C16orf91	7.88395	8.13712	7.97606	8.00894	8.02505	8.22768	7.60227	7.61621	7.87597	7.9025	7.89931	7.78845
C16orf92	5.14822	4.68326	4.68326	4.44456	4.63056	4.57053	4.68326	4.57968	4.53093	4.66349	4.75451	4.99843
C16orf95	5.07302	5.15374	5.14828	5.36347	5.4494	5.33922	5.21308	5.0905	5.36605	5.30432	5.31764	5.29176
C17orf100	5.72797	5.87681	5.80083	5.19247	5.27069	5.07153	5.28724	4.1409	5.45604	5.59098	5.74414	5.73229
C17orf105	2.34628	2.38912	2.30833	2.38683	2.37336	2.08184	2.17347	2.06539	2.2694	2.13321	2.08672	2.49004
C17orf47	3.21161	3.01504	3.43992	3.25376	3.18094	3.08162	3.7438	3.35869	3.30184	2.85909	3.11303	3.56346
C17orf50	5.5214	4.84423	5.22405	5.11201	5.08767	4.81399	5.5214	5.4728	5.07114	5.18275	5.03125	5.55083
C17orf51	4.71724	4.62079	4.54087	4.67466	4.63418	4.58188	4.50713	4.58465	4.48251	4.52374	4.47977	4.48515
C17orf53	6.02541	4.94905	5.35668	4.9437	5.22505	5.51559	5.43	5.98147	5.14606	4.85029	5.22116	4.789
C17orf58	8.30847	8.68223	8.33696	9.00519	9.03596	9.24824	7.58016	7.30985	8.05909	9.04679	9.24655	9.23207
C17orf62	7.22215	7.56281	7.38191	7.70329	7.54172	7.43106	7.14974	6.77551	7.47911	7.80282	7.5793	7.78909
C17orf64	3.77017	3.61961	3.70152	4.28433	3.59652	4.08138	3.99592	3.74742	4.20834	3.88686	3.51915	4.2086
C17orf67	4.53964	4.71722	4.96946	3.89014	4.36268	4.80528	4.74832	4.88479	4.68644	4.25132	4.24076	4.61174
C17orf74	2.2443	2.32555	2.35358	2.21515	2.20166	2.37094	2.52208	2.08371	2.38421	2.32834	2.35539	2.27407
C17orf75	6.63683	7.19736	6.74872	6.17478	6.42708	6.46155	6.38994	6.52056	7.24501	6.47502	6.37526	6.57885
C17orf77	2.23505	2.61188	2.34016	2.13499	2.19257	2.4808	2.68685	2.19756	2.29031	2.19756	2.21732	1.96764
C17orf78	3.20679	2.57465	2.76564	3.2516	4.51951	3.80059	3.15897	3.08108	2.97697	3.96355	8.64488	3.80148
C17orf80	5.46384	5.6277	5.35458	4.52757	4.58053	4.56995	5.10151	5.32899	5.4691	4.62693	4.71097	4.84527
C17orf82	6.83131	6.64185	6.94927	7.20801	7.18029	6.79493	6.74179	7.02588	6.71326	6.43648	6.73436	6.74473
C17orf89	6.06558	5.9341	6.0791	5.84166	6.01899	5.86564	5.77894	5.75139	5.77752	5.53149	5.63292	5.78663
C17orf96	6.46681	5.89353	6.52779	7.38106	7.09948	7.39703	6.06552	6.32503	5.98212	7.0295	6.73383	6.73624
C17orf97	5.70415	5.53205	5.85415	5.37789	5.29384	5.59363	5.51459	5.30585	5.82746	6.04286	5.59331	6.26245
C17orf98	2.85697	2.33644	2.55591	2.68355	2.96332	2.81481	3.12297	2.4284	2.58426	2.50076	3.02185	2.59509
C17orf99	3.31863	3.31178	3.34336	4.03061	3.59356	3.38642	3.2489	3.25496	3.15184	3.85978	3.2779	2.9718
C18orf12	4.61366	3.93281	4.03614	4.14612	4.33617	4.38544	3.82454	4.52925	3.81508	4.42446	4.16394	4.16176
C18orf15	4.20213	4.07862	4.10049	4.06628	4.37456	4.07687	4.14419	4.72952	4.1712	4.27867	3.93187	4.36645
C18orf21	5.29602	5.45855	5.30932	4.76948	4.69421	4.68744	5.39045	5.13505	5.36198	4.92539	4.74747	5.1831
C18orf25	4.96004	5.03044	4.81125	4.80367	4.82595	4.86122	4.90662	5.02892	4.91289	4.67625	4.66506	4.67506
C18orf54	3.19949	3.45008	3.39157	3.37369	3.44257	3.50966	3.24024	3.19538	3.37362	3.35909	3.13069	3.43403
C18orf61	4.79024	4.59565	4.64072	4.81439	4.76486	4.74952	4.6571	4.66593	4.54498	4.57722	4.77731	4.54361
C18orf8	4.67119	4.8979	4.76927	4.67878	4.70241	4.63673	4.86839	4.83847	4.90752	4.63757	4.69678	4.63321
C19orf12	6.14982	6.14212	6.18027	6.82138	6.52659	6.74372	6.16188	6.28431	6.31924	6.64894	6.69881	6.60342
C19orf18	4.13228	4.08849	4.38375	4.01456	3.77594	4.26463	4.42118	4.83565	4.55145	4.30749	4.42129	4.95634
C19orf24	7.33448	7.40865	7.42097	6.95525	6.95887	6.84047	6.85847	7.0213	7.25406	6.58458	6.94623	6.73841
C19orf25	6.30766	6.19009	6.20627	6.09528	6.1075	6.01918	6.37976	6.23372	6.23646	5.96005	6.13028	6.09553
C19orf33	12.3476	12.3274	12.5128	12.337	12.5584	12.4972	12.3331	11.9895	12.128	11.9801	12.1483	12.2195
C19orf43	6.75914	6.62736	6.98932	7.22846	6.91659	6.98839	6.88126	7.03375	6.92366	6.93184	7.12369	6.9082
C19orf44	4.74135	4.3784	4.56987	4.73784	4.63235	4.41725	4.44869	4.67943	4.40859	4.81225	4.63975	4.78236
C19orf45	5.16434	5.05748	5.38535	6.17295	5.7727	5.42483	5.24625	5.43512	5.12303	7.16438	6.53331	7.23826
C19orf47	5.78031	5.48466	5.74556	5.5495	5.65643	5.58213	5.55792	5.69571	5.54033	5.29594	5.51037	5.37765
C19orf52	6.39533	6.95254	6.81847	6.79501	6.47	6.70257	6.80602	6.50115	6.8913	6.81659	7.09316	6.7364
C19orf53	8.93753	9.03121	8.99927	9.30124	9.39077	9.14589	8.8227	8.877	8.90526	9.36699	9.31965	9.31091
C19orf54	6.42886	6.96446	6.92789	6.38833	6.57336	6.25964	6.91449	6.39457	7.07151	6.69111	6.56096	7.15147
C19orf57	6.5471	6.15263	6.20686	6.08115	6.34733	6.07641	6.30575	6.41772	6.20419	6.01514	6.11649	6.37287
C19orf60	7.7161	7.49964	7.73753	8.05084	7.80011	7.61688	7.78409	7.84769	7.6002	7.76286	7.59196	7.53791
C19orf66	5.63132	5.73129	5.76712	5.68323	5.79378	5.99541	5.95515	6.09946	6.09454	6.13652	6.09479	5.94825
C19orf68	6.60614	6.18003	6.5939	5.41586	5.52466	5.61966	6.40935	6.66044	6.32704	5.45042	5.81756	5.52065
C19orf70	9.05512	9.15493	9.10655	9.26553	9.28383	9.50721	8.82978	8.51789	9.03398	9.06085	9.01052	8.97903
C19orf73	5.02467	4.69231	4.83916	5.16206	4.84889	4.94991	5.29094	5.12196	5.25225	5.03935	5.24361	5.11548
C19orf81	3.63454	3.36004	4.00042	3.83063	3.58819	3.63488	3.7501	4.0943	3.92287	3.57304	3.14221	3.73898
C19orf84	5.65099	5.59381	5.97068	5.60094	5.71626	5.57863	5.79637	5.86674	5.2907	5.32226	5.47001	5.51779
C1D	9.44172	9.66897	9.43153	9.22054	9.26886	9.38568	9.59287	9.48869	9.79002	9.02695	9.19668	9.04467
C1GALT1	8.23528	8.54412	8.2334	9.27602	9.63499	9.22431	8.60408	8.48146	8.41469	9.58466	9.08462	9.46427
C1GALT1C1	6.00602	6.12824	5.95671	6.41185	6.26224	5.87832	5.98959	5.96425	6.18238	6.72515	6.83617	6.35573
C1GALT1C1L	3.83645	3.58478	3.59275	3.60606	3.40053	3.24802	3.77556	3.81085	3.93044	3.74736	3.25417	3.51799
C1QA	5.51193	5.35654	5.52695	5.22347	5.27514	4.99973	5.45767	5.5972	5.27514	5.3324	5.17965	5.12572
C1QB	4.91266	5.0313	4.95608	4.452	4.09811	4.10033	4.92473	5.15851	5.07067	4.34829	4.17625	4.34163
C1QBP	11.1519	11.37	11.3179	9.94108	10.3863	10.2076	9.85542	9.79752	10.6118	9.71009	10.0555	9.51778
C1QC	4.12685	3.93243	3.89121	4.1	3.87666	3.72484	3.93729	4.08138	3.88432	3.93987	4.21537	3.97712
C1QL1	4.73269	4.73105	4.99831	4.8273	5.00932	4.92794	4.68413	4.93666	4.90068	4.7995	4.67521	4.90486
C1QTNF1	5.28525	5.352	5.62222	5.19001	5.00783	5.12077	5.24203	5.59561	5.03302	5.09061	5.15618	5.31299
C1QTNF1-AS1	3.76585	3.43027	3.82031	3.31664	3.71126	4.0249	3.62905	3.61381	3.56638	3.34508	3.65492	3.23306
C1QTNF2	4.47238	4.79204	4.88189	4.44754	4.43233	4.16973	4.36106	4.79308	4.27446	4.12791	3.70711	3.95575
C1QTNF3	4.35674	4.00212	4.05689	4.15815	4.32611	4.28229	4.25275	3.82179	3.87009	4.266	3.97485	4.56882
C1QTNF3-AMACR	5.48016	5.92193	5.47885	6.90917	6.3851	6.54333	6.18649	5.36815	6.37994	7.95476	7.67753	8.04209
C1QTNF4	4.12682	4.03242	4.10854	4.54191	4.24014	4.47679	3.9541	4.17735	3.90313	4.44523	4.12445	4.30926
C1QTNF5	6.26816	6.09748	6.10514	6.27381	6.21574	6.21708	6.40006	6.646	6.20304	6.00676	6.06174	6.30828
C1QTNF6	4.98323	4.68291	5.02046	4.76786	4.47939	4.73371	4.91204	4.74455	4.81008	4.62543	4.71517	4.58123
C1QTNF7	2.78483	2.90545	2.82351	2.82877	2.76695	2.9393	3.21939	3.00219	2.51857	2.76138	2.79131	2.62887
C1QTNF9B	2.32408	2.36134	2.38205	2.21053	2.57898	2.61211	2.48374	2.58703	2.28947	2.45782	2.31698	2.35251
C1QTNF9B-AS1	4.7107	4.71472	4.7846	4.34619	4.61582	4.31037	4.87717	4.532	4.6063	4.53336	4.32911	4.51888
C1R	5.60166	4.93735	5.20129	4.7532	4.82131	4.92355	5.34064	5.70807	5.34389	5.30947	5.20764	5.31341
C1RL	5.85561	5.8873	5.88418	6.8352	6.82361	6.89555	6.37538	5.93664	6.27909	7.42945	7.27164	7.45392
C1RL-AS1	5.13002	4.63592	4.89621	4.8716	4.85658	4.81029	5.06343	5.06577	4.56836	4.69683	4.84053	4.99872
C1S	3.52495	3.62868	3.85275	3.46002	3.64473	3.73465	3.58835	4.06751	3.6694	3.76095	3.61673	3.85497
C1orf100	3.1915	3.16186	3.59921	3.64623	3.18882	3.35852	3.4082	3.25725	2.8904	3.21549	2.89713	3.086
C1orf101	2.76948	2.58911	2.63805	2.41612	2.57609	2.70049	2.50274	2.62339	2.60201	2.42686	2.54682	2.68947
C1orf105	4.32506	3.79648	4.0339	3.86463	3.69935	4.05518	4.12076	4.38355	3.48621	3.88804	3.33253	4.26583
C1orf106	9.66359	9.71203	9.74977	9.64862	10.2499	10.3319	10.2565	9.99614	9.93603	10.1856	10.4936	10.5285
C1orf109	7.62447	8.27494	7.45322	7.78878	8.03484	8.30866	6.97201	7.28435	7.807	8.0248	8.13263	8.20894
C1orf111	3.60144	3.7973	4.21649	4.12288	4.01713	4.07092	4.30494	4.47867	3.88007	3.95317	3.89087	3.99165
C1orf112	5.77339	6.12419	6.01284	5.90522	6.66934	6.78396	5.54118	5.24895	5.40583	5.72444	5.59698	5.60853
C1orf115	5.80315	5.88597	5.69406	5.15899	5.25724	5.55424	6.02115	5.80429	5.98745	5.62092	5.86796	5.78078
C1orf116	7.71687	7.8666	7.89357	7.40087	7.89722	7.94865	8.87104	7.97375	8.41583	7.40413	7.99073	7.49876
C1orf122	9.01241	9.16063	9.24445	9.45171	9.19753	9.08204	9.06697	9.07826	9.32416	9.32416	9.36045	9.29361
C1orf123	8.90441	8.84296	8.95016	7.5602	7.76333	7.43615	8.82763	8.84711	8.96909	7.85847	7.83475	7.85554
C1orf127	6.76752	5.85712	6.69411	6.23471	6.03021	6.0153	7.08554	6.92454	5.91006	5.61902	5.68325	5.69903
C1orf131	8.38599	8.45038	8.3014	9.47797	9.52851	9.55373	8.75315	8.48473	8.86917	9.88125	9.81636	9.73555
C1orf145	2.75794	2.53282	2.76719	2.88309	2.63465	2.49503	2.5715	2.98359	2.46656	2.64956	2.7142	2.79436
C1orf158	3.97671	3.53012	3.49493	3.32311	3.85518	3.1289	3.69834	3.75927	3.53901	3.58895	3.35446	3.47564
C1orf159	5.405	5.28884	5.55809	5.21504	5.35735	5.25495	5.62083	5.60214	5.48621	5.05658	4.81962	5.11415
C1orf162	4.51242	4.01658	4.4257	4.32908	4.17621	3.70779	4.09072	4.09193	4.06218	4.02907	4.03259	3.72545
C1orf167	4.11248	4.01118	4.39147	4.33233	4.16722	4.18275	4.6194	4.47358	3.95599	4.32307	4.24701	4.21986
C1orf168	3.76039	3.6941	3.85069	4.17932	3.62659	4.08398	3.90657	3.79605	3.7734	3.87446	3.73218	3.67142
C1orf174	7.8467	8.11535	7.73874	7.9858	8.09813	8.11775	7.74336	8.01104	8.21321	8.06384	8.30028	7.841
C1orf194	5.29902	5.24636	5.4543	4.57827	4.66509	4.33954	4.76658	4.61866	4.97368	5.0375	4.63997	4.42481
C1orf198	9.60107	9.65803	9.69293	8.84207	9.16611	9.27702	9.61713	9.68833	9.72816	9.22519	9.1933	9.33772
C1orf204	4.97953	4.96911	4.79942	5.34489	5.20203	4.97335	4.83217	5.13703	4.7256	4.81837	4.94738	5.29308
C1orf21	4.8959	4.85013	4.91318	5.80763	6.00189	6.37193	4.60517	4.75663	4.83293	5.86084	5.9907	5.93007
C1orf210	5.71952	6.19845	5.55894	6.34938	6.5084	6.4531	6.03939	5.46973	6.30549	6.45519	6.90409	6.39657
C1orf216	6.88394	7.15862	6.92748	6.92246	7.03852	7.10638	6.65193	6.38797	7.1203	7.29355	7.31093	7.29048
C1orf220	2.3607	2.09942	2.10797	2.61657	2.44569	2.08137	1.84137	1.9868	2.29858	2.24068	2.1018	2.07544
C1orf226	5.64793	6.17069	5.75825	5.6936	6.11007	6.5811	6.0964	6.0853	6.07805	6.14173	6.46995	6.60636
C1orf228	4.27383	4.07012	4.29486	4.31493	3.99914	4.13091	4.25796	4.29131	4.08347	4.07131	4.26766	4.24796
C1orf234	2.56222	2.60222	2.59578	2.39444	2.5219	2.63529	2.76292	2.68404	2.45976	2.50225	2.47355	2.63264
C1orf27	7.19482	7.46453	7.04074	7.3653	7.11077	7.52828	7.20478	6.87563	7.13248	7.25908	7.40593	7.08931
C1orf35	7.42609	7.37214	7.526	6.80951	7.13722	6.91602	7.30706	7.36741	7.38639	7.02965	7.06197	7.0465
C1orf43	9.1906	9.30571	9.08963	9.65645	9.58419	9.84219	8.87732	8.88107	9.06505	9.67032	9.73091	9.5672
C1orf50	6.62489	7.12655	6.93877	7.67534	7.31172	7.25435	6.97772	6.76315	7.16454	8.06216	7.94151	8.007
C1orf52	6.43204	6.96486	6.54097	6.19459	6.42891	6.45487	6.15904	5.76125	6.79195	6.31771	6.31309	6.26586
C1orf53	5.84559	6.37011	5.81874	5.75905	5.63646	5.89768	6.33477	5.78183	6.417	6.08822	5.92475	6.11227
C1orf54	5.05028	5.41037	5.41698	6.15141	5.97896	5.48772	5.10549	4.94493	5.12003	5.88434	6.08542	5.87995
C1orf56	4.92115	4.86735	4.78027	4.70505	4.78022	5.0161	4.90966	4.69897	5.10047	5.24004	5.29807	5.305
C1orf61	4.92001	4.85497	5.14444	5.21234	5.43299	5.30282	5.01208	4.98942	4.88097	4.91716	5.078	5.20076
C1orf64	4.97537	4.51794	4.67981	4.66533	4.55742	4.53869	5.01389	5.436	4.68982	3.81562	4.60765	4.21146
C1orf68	5.51976	5.26215	5.77902	5.50032	5.29806	5.45312	5.55633	5.65152	5.31841	4.95945	5.09353	5.34962
C1orf74	4.96269	5.15943	5.20473	4.49988	4.69856	4.87642	5.24818	4.92115	5.0725	4.91799	4.89578	4.75961
C1orf87	2.87597	2.54203	2.73252	2.81344	3.07352	3.06294	2.88565	2.88777	2.88047	2.56774	2.83078	3.10099
C1orf94	5.62927	5.40164	5.91165	6.14581	5.94345	5.71467	5.75576	6.10922	5.53922	5.78778	5.56277	6.00945
C2	4.41592	3.90963	4.05198	4.57587	4.33718	4.29108	4.49445	4.7592	4.07267	4.55769	4.32738	4.29154
C20orf141	5.92891	5.36344	5.70207	5.15053	5.19098	5.01711	5.97128	5.92874	5.04613	4.91824	4.79492	4.9081
C20orf144	3.46699	3.02276	3.3242	3.17948	3.3156	3.29663	3.34991	3.46076	2.89322	3.20603	3.15709	3.06681
C20orf166-AS1	4.83455	5.03652	5.26901	5.43719	5.19671	5.42841	5.01189	5.31376	5.06411	5.24459	5.10066	5.22927
C20orf173	4.42926	4.19746	4.79153	4.34061	4.15775	4.29287	4.61866	4.41611	4.0272	4.06394	4.15435	4.50903
C20orf181	5.43564	5.06978	5.44586	5.52195	5.30277	5.28453	5.25277	5.72283	5.13534	5.08597	5.03845	5.10986
C20orf187	3.02342	2.81759	3.24153	3.20212	3.25464	2.99043	3.21643	3.17448	2.93764	3.07954	2.93516	3.02869
C20orf194	5.64653	5.83313	5.69618	5.90691	5.80821	6.10879	5.80481	5.86465	6.05826	5.63969	5.46742	5.71227
C20orf196	5.42182	5.57003	5.43444	5.33442	5.54647	5.776	5.38105	5.14317	5.51781	5.59458	5.6324	5.58857
C20orf197	3.49063	3.31402	3.74047	3.35299	3.64367	3.38084	3.36778	3.43051	3.30278	3.57124	3.36667	3.25385
C20orf202	5.2716	4.8851	5.07014	5.48551	5.17279	5.46964	5.16581	5.43277	4.79793	5.80673	5.47568	5.56013
C20orf203	5.43066	4.95781	5.20172	4.90985	5.24076	4.86927	5.3695	5.15044	4.82269	4.63448	4.71475	5.10217
C20orf27	6.452	6.66191	6.4045	6.63226	6.84207	6.79173	6.34168	6.34609	6.43444	6.61249	6.56675	6.36779
C20orf78	5.05314	4.68141	4.98879	5.36992	4.96507	5.05819	4.89666	4.78405	4.45699	4.82386	4.8669	5.07089
[truncated: 19,756 more rows]

## Sheet: GSE98399-DEGs
Gene	logFC	AveExpr	t	P.Value	adj.P.Val	B
DUSP6	-4.7578	8.8676	-16.9149	8.35137e-10	1.81684e-05	10.7783
EGR1	-2.68005	6.33538	-13.7643	9.07186e-09	9.86792e-05	9.30137
SMIM24	2.3154	7.96698	11.3862	7.76563e-08	0.000563138	7.77242
PBLD	1.63532	6.20611	10.824	1.36378e-07	0.000741728	7.34285
RGN	1.2284	5.14152	10.1707	2.70744e-07	0.00117801	6.80502
PNRC1	1.15864	8.64585	9.00955	1.00412e-06	0.00287924	5.73535
IER3	-1.5234	10.2231	-8.26373	2.49879e-06	0.00388294	4.96213
DHFR	-1.01713	7.86959	-7.44808	7.267e-06	0.00752827	4.03007
ATAD2	-1.22834	7.71775	-7.09015	1.19055e-05	0.0112034	3.59039
SLC20A1	-1.30408	7.78089	-6.9041	1.54867e-05	0.0122714	3.35413
FANCI	-1.01031	7.41692	-6.73762	1.96702e-05	0.0122896	3.13816
CDC45	-1.33142	6.80355	-6.68906	2.11055e-05	0.0124095	3.07434
SPRY4	-1.01829	6.39568	-6.43729	3.05618e-05	0.0149703	2.73743
CYB5R2	-1.07607	7.38744	-6.43296	3.07592e-05	0.0149703	2.73155
ADD3	1.06448	10.7692	6.37152	3.37124e-05	0.0152794	2.64774
LOC100652777	1.09689	8.52506	6.3251	3.61425e-05	0.0159035	2.58402
MCM10	-1.21267	6.21839	-6.21488	4.26876e-05	0.0171976	2.43134
ECI2	1.00955	8.5707	5.97834	6.13602e-05	0.0222482	2.09697
ZSCAN31	1.26665	6.46302	5.79421	8.1826e-05	0.0240557	1.83037
PHLDA1	-1.41751	7.87411	-5.7114	9.32788e-05	0.0251628	1.70867
GIMAP2	1.24716	6.31033	5.68872	9.67023e-05	0.0251628	1.67514
SH3PXD2A-AS1	-1.19728	5.22728	-5.63373	0.000105566	0.0267045	1.59349
VANGL2	1.00011	6.82199	5.61996	0.000107918	0.0269857	1.57296
OXCT1	-1.27963	6.94597	-5.59027	0.000113177	0.0273653	1.52862
PSMB9	1.16134	7.8456	5.57816	0.000115398	0.0273653	1.5105
FOS	-2.08632	6.96651	-5.40846	0.000151871	0.0297654	1.25391
UBD	2.30446	9.72387	5.33744	0.000170574	0.0311836	1.14516
E2F7	-1.00125	5.51909	-5.3205	0.000175386	0.0312747	1.11909
CCNE2	-1.29855	6.57011	-5.29532	0.000182798	0.0315017	1.08028
PLCB4	1.53145	6.51456	5.28021	0.000187405	0.0318515	1.05693
S100A2	-1.6554	8.85689	-5.22511	0.000205267	0.0325955	0.97149
C15orf48	1.68773	10.6523	5.11556	0.000246305	0.0356629	0.800193
FOSL1	-1.75374	6.28676	-4.87278	0.000371057	0.0414797	0.413968
RRM2	-1.36636	10.1164	-4.87163	0.000371786	0.0414797	0.412114
BTN3A3	1.28621	4.60591	4.86697	0.000374752	0.0414797	0.404613
NUAK2	1.39991	7.11217	4.8527	0.000383989	0.0414797	0.381619
EPHA2	-1.8222	8.52338	-4.84424	0.00038958	0.0417503	0.367967
PBK	-1.14165	8.39716	-4.79833	0.000421424	0.0434506	0.293733
LRP8	-1.71972	6.13849	-4.70979	0.000490765	0.0478771	0.14969
ANG	1.14074	8.94885	4.69488	0.000503567	0.0486893	0.125326
SHCBP1	-1.26587	6.96605	-4.66749	0.000528003	0.0490885	0.0804789
SEPP1	1.17761	4.96411	4.66199	0.000533061	0.0491846	0.0714531
FJX1	-1.1553	6.90608	-4.66145	0.000533559	0.0491846	0.0705702

## Sheet: GSE98399-GSEA-C3 TFT-UP
NAME	GS<br> follow link to MSigDB	GS DETAILS	SIZE	ES	NES	NOM p-val	FDR q-val	FWER p-val	RANK AT MAX	LEADING EDGE
DPPA3_TARGET_GENES	DPPA3_TARGET_GENES	Details ...	18	0.564927	1.77186	0.00813008	0.558554	0.13	4575	tags=28%, list=21%, signal=35%
ZNF169_TARGET_GENES	ZNF169_TARGET_GENES	Details ...	40	0.513986	1.7211	0.00982318	0.414231	0.194	4575	tags=45%, list=21%, signal=57%
ILK_TARGET_GENES	ILK_TARGET_GENES	Details ...	17	0.575794	1.69155	0.00581395	0.358078	0.241	1813	tags=24%, list=8%, signal=26%
PIAS4_TARGET_GENES	PIAS4_TARGET_GENES	Details ...	58	0.40478	1.62464	0.00603622	0.491583	0.37	3514	tags=31%, list=16%, signal=37%
SRPK2_TARGET_GENES	SRPK2_TARGET_GENES	Details ...	53	0.480133	1.61018	0.00595238	0.449149	0.409	1826	tags=23%, list=8%, signal=25%
RACTNNRTTTNC_UNKNOWN	RACTNNRTTTNC_UNKNOWN	Details ...	120	0.399719	1.59994	0.0040404	0.39987	0.429	4665	tags=35%, list=21%, signal=44%
SP1_Q2_01	SP1_Q2_01	Details ...	239	0.381147	1.57899	0.0100402	0.411814	0.469	6163	tags=40%, list=28%, signal=55%
TTTNNANAGCYR_UNKNOWN	TTTNNANAGCYR_UNKNOWN	Details ...	86	0.407002	1.56725	0.011976	0.387086	0.491	2932	tags=23%, list=13%, signal=27%
ZNF586_TARGET_GENES	ZNF586_TARGET_GENES	Details ...	42	0.445506	1.50153	0.0192308	0.601522	0.663	2706	tags=24%, list=12%, signal=27%
TNCATNTCCYR_UNKNOWN	TNCATNTCCYR_UNKNOWN	Details ...	123	0.390782	1.46918	0.0316206	0.700704	0.737	4764	tags=33%, list=22%, signal=42%
STTTCRNTTT_IRF_Q6	STTTCRNTTT_IRF_Q6	Details ...	183	0.455532	1.45163	0.0167364	0.733311	0.767	2624	tags=25%, list=12%, signal=28%
NKX2_8_TARGET_GENES	NKX2_8_TARGET_GENES	Details ...	33	0.407112	1.44458	0.0544747	0.713302	0.776	5181	tags=39%, list=24%, signal=52%
OCT_C	OCT_C	Details ...	245	0.340016	1.42223	0.00795229	0.799815	0.818	4117	tags=29%, list=19%, signal=36%
IRF2_01	IRF2_01	Details ...	123	0.36486	1.41125	0.0287908	0.817954	0.836	1458	tags=15%, list=7%, signal=16%
TGTYNNNNNRGCARM_UNKNOWN	TGTYNNNNNRGCARM_UNKNOWN	Details ...	84	0.387312	1.41062	0.0239521	0.76818	0.838	4208	tags=32%, list=19%, signal=40%
CTGYNNCTYTAA_UNKNOWN	CTGYNNCTYTAA_UNKNOWN	Details ...	82	0.35371	1.39917	0.0225873	0.796446	0.868	1654	tags=20%, list=8%, signal=21%
SREBP1_01	SREBP1_01	Details ...	159	0.338891	1.39576	0.109127	0.772495	0.869	4005	tags=26%, list=18%, signal=31%
CEBP_Q3	CEBP_Q3	Details ...	243	0.318582	1.3877	0.00387597	0.782189	0.879	2826	tags=19%, list=13%, signal=22%
PAX4_02	PAX4_02	Details ...	229	0.32754	1.38376	0.00809717	0.770179	0.883	3481	tags=23%, list=16%, signal=27%
HOXB7_TARGET_GENES	HOXB7_TARGET_GENES	Details ...	24	0.528818	1.38158	0.0950495	0.744914	0.888	1478	tags=17%, list=7%, signal=18%
ISRE_01	ISRE_01	Details ...	242	0.386417	1.3772	0.0434783	0.738476	0.892	4072	tags=29%, list=19%, signal=35%
AAANWWTGC_UNKNOWN	AAANWWTGC_UNKNOWN	Details ...	189	0.322606	1.37362	0.022	0.725694	0.9	3836	tags=25%, list=18%, signal=31%
HNF4_01_B	HNF4_01_B	Details ...	238	0.312441	1.37325	0.0114068	0.69714	0.9	3648	tags=22%, list=17%, signal=26%
WCAANNNYCAG_UNKNOWN	WCAANNNYCAG_UNKNOWN	Details ...	241	0.286985	1.37179	0.0543689	0.676453	0.901	5405	tags=33%, list=25%, signal=43%
XBP1_01	XBP1_01	Details ...	132	0.372472	1.37072	0.0762082	0.654467	0.901	5042	tags=35%, list=23%, signal=45%
TFIII_Q6	TFIII_Q6	Details ...	196	0.286625	1.36841	0	0.642655	0.903	3482	tags=19%, list=16%, signal=22%
TCANNTGAY_SREBP1_01	TCANNTGAY_SREBP1_01	Details ...	447	0.286996	1.36725	0.0311284	0.626234	0.904	5183	tags=30%, list=24%, signal=39%
HNF1_01	HNF1_01	Details ...	236	0.388429	1.36473	0.0114068	0.615045	0.906	3066	tags=24%, list=14%, signal=28%
OCT1_B	OCT1_B	Details ...	247	0.339678	1.36356	0.0364683	0.600081	0.906	3643	tags=28%, list=17%, signal=33%
ZNF512_TARGET_GENES	ZNF512_TARGET_GENES	Details ...	347	0.30481	1.35096	0.0117647	0.650719	0.919	3771	tags=22%, list=17%, signal=27%
SP1_Q6	SP1_Q6	Details ...	250	0.288345	1.34854	0.0707269	0.641076	0.92	5170	tags=28%, list=24%, signal=36%
NFKAPPAB_01	NFKAPPAB_01	Details ...	246	0.366539	1.33974	0.0510204	0.671414	0.941	2256	tags=19%, list=10%, signal=21%
CIZ_01	CIZ_01	Details ...	239	0.3091	1.33955	0.0250482	0.652111	0.941	3708	tags=22%, list=17%, signal=26%
NFKB_Q6	NFKB_Q6	Details ...	244	0.309489	1.33481	0.0476191	0.660575	0.951	4000	tags=25%, list=18%, signal=30%
COBLL1_TARGET_GENES	COBLL1_TARGET_GENES	Details ...	115	0.271235	1.33272	0.0258449	0.652756	0.951	3806	tags=22%, list=17%, signal=26%
GTCNYYATGR_UNKNOWN	GTCNYYATGR_UNKNOWN	Details ...	108	0.318041	1.32534	0.0839844	0.675441	0.953	5301	tags=26%, list=24%, signal=34%
NF1_Q6_01	NF1_Q6_01	Details ...	263	0.306119	1.32024	0.0562016	0.68712	0.96	4020	tags=23%, list=18%, signal=28%
ZNF558_TARGET_GENES	ZNF558_TARGET_GENES	Details ...	244	0.301126	1.31685	0.0793651	0.689508	0.963	4015	tags=25%, list=18%, signal=30%
GGCNRNWCTTYS_UNKNOWN	GGCNRNWCTTYS_UNKNOWN	Details ...	79	0.365197	1.31679	0.1	0.672089	0.963	4284	tags=29%, list=20%, signal=36%
IRF1_01	IRF1_01	Details ...	246	0.344844	1.31626	0.0322581	0.657714	0.964	2980	tags=21%, list=14%, signal=24%
ZNF16_TARGET_GENES	ZNF16_TARGET_GENES	Details ...	111	0.287267	1.31205	0.0393258	0.664709	0.964	4357	tags=23%, list=20%, signal=28%
HP1SITEFACTOR_Q6	HP1SITEFACTOR_Q6	Details ...	220	0.311761	1.3032	0.0316206	0.699347	0.968	3568	tags=22%, list=16%, signal=26%
TCF4_Q5	TCF4_Q5	Details ...	223	0.368391	1.2964	0.0439771	0.725118	0.97	3286	tags=25%, list=15%, signal=29%
YKACATTT_UNKNOWN	YKACATTT_UNKNOWN	Details ...	269	0.296802	1.29349	0.0656064	0.724261	0.972	4726	tags=29%, list=22%, signal=36%
GGCNKCCATNK_UNKNOWN	GGCNKCCATNK_UNKNOWN	Details ...	114	0.317692	1.29144	0.133072	0.720044	0.972	5016	tags=33%, list=23%, signal=43%
SYATTGTG_UNKNOWN	SYATTGTG_UNKNOWN	Details ...	218	0.292834	1.28983	0.0650096	0.713762	0.975	4532	tags=28%, list=21%, signal=36%
METTL14_TARGET_GENES	METTL14_TARGET_GENES	Details ...	114	0.326617	1.28964	0.0335306	0.699353	0.975	2935	tags=21%, list=13%, signal=24%
PAX4_03	PAX4_03	Details ...	243	0.29618	1.28459	0.119247	0.716106	0.976	4117	tags=21%, list=19%, signal=26%
OCT1_07	OCT1_07	Details ...	159	0.323203	1.28384	0.0474227	0.705616	0.976	5005	tags=33%, list=23%, signal=43%
ZNF582_TARGET_GENES	ZNF582_TARGET_GENES	Details ...	57	0.371504	1.2822	0.0959184	0.701269	0.976	2980	tags=18%, list=14%, signal=20%
ZNF777_TARGET_GENES	ZNF777_TARGET_GENES	Details ...	55	0.334358	1.28144	0.10757	0.692122	0.976	6122	tags=44%, list=28%, signal=61%
PPARA_02	PPARA_02	Details ...	122	0.238275	1.27704	0.0365854	0.701465	0.976	3613	tags=18%, list=17%, signal=22%
KCCGNSWTTT_UNKNOWN	KCCGNSWTTT_UNKNOWN	Details ...	105	0.381864	1.27078	0.156556	0.721836	0.977	4153	tags=30%, list=19%, signal=36%
SIX1_TARGET_GENES	SIX1_TARGET_GENES	Details ...	307	0.278482	1.27049	0.0285132	0.709819	0.977	4731	tags=26%, list=22%, signal=33%
ZNF486_TARGET_GENES	ZNF486_TARGET_GENES	Details ...	169	0.33704	1.26748	0.086444	0.712799	0.979	2149	tags=17%, list=10%, signal=19%
STAT1_03	STAT1_03	Details ...	238	0.282409	1.26707	0.064833	0.702348	0.979	4154	tags=22%, list=19%, signal=27%
HNF4_01	HNF4_01	Details ...	254	0.299114	1.26299	0.042471	0.711398	0.98	4228	tags=24%, list=19%, signal=30%
LEF1_Q6	LEF1_Q6	Details ...	246	0.32856	1.26272	0.0839695	0.700651	0.983	3423	tags=25%, list=16%, signal=29%
SNACANNNYSYAGA_UNKNOWN	SNACANNNYSYAGA_UNKNOWN	Details ...	88	0.297965	1.26239	0.115768	0.690734	0.983	5919	tags=32%, list=27%, signal=44%
TERF2_TARGET_GENES	TERF2_TARGET_GENES	Details ...	99	0.303504	1.26054	0.107075	0.688227	0.983	5046	tags=32%, list=23%, signal=42%
CRGAARNNNNCGA_UNKNOWN	CRGAARNNNNCGA_UNKNOWN	Details ...	43	0.352712	1.2595	0.166667	0.682231	0.987	4108	tags=28%, list=19%, signal=34%
OCT_Q6	OCT_Q6	Details ...	239	0.317845	1.25808	0.0781563	0.678629	0.989	4228	tags=30%, list=19%, signal=37%
COMP1_01	COMP1_01	Details ...	113	0.320389	1.25796	0.0631365	0.668603	0.989	2624	tags=15%, list=12%, signal=17%
MAF_Q6	MAF_Q6	Details ...	254	0.273208	1.25298	0.0536779	0.68387	0.992	3077	tags=19%, list=14%, signal=21%
AGCYRWTTC_UNKNOWN	AGCYRWTTC_UNKNOWN	Details ...	117	0.308279	1.24744	0.0706107	0.70363	0.998	3885	tags=22%, list=18%, signal=27%
SP1_Q4_01	SP1_Q4_01	Details ...	248	0.251637	1.24642	0.102317	0.698828	0.998	4997	tags=25%, list=23%, signal=32%
PER1_TARGET_GENES	PER1_TARGET_GENES	Details ...	21	0.482243	1.24547	0.197211	0.692994	0.998	0	tags=5%, list=0%, signal=5%
ZNF708_TARGET_GENES	ZNF708_TARGET_GENES	Details ...	85	0.364332	1.24361	0.168399	0.692525	0.998	1666	tags=14%, list=8%, signal=15%
OCT1_Q5_01	OCT1_Q5_01	Details ...	249	0.296395	1.24258	0.0791506	0.688537	0.998	4228	tags=28%, list=19%, signal=34%
GGGNRMNNYCAT_UNKNOWN	GGGNRMNNYCAT_UNKNOWN	Details ...	76	0.293913	1.24099	0.0956175	0.688377	0.998	5138	tags=26%, list=24%, signal=34%
EBNA1BP2_TARGET_GENES	EBNA1BP2_TARGET_GENES	Details ...	316	0.28662	1.24095	0.0583333	0.678819	0.998	4279	tags=26%, list=20%, signal=31%
STAT1_02	STAT1_02	Details ...	246	0.2381	1.23934	0.0532319	0.677377	0.998	4154	tags=20%, list=19%, signal=25%
VDR_Q6	VDR_Q6	Details ...	260	0.254222	1.23737	0.102767	0.678634	0.998	4103	tags=23%, list=19%, signal=28%
TFCP2_TARGET_GENES	TFCP2_TARGET_GENES	Details ...	68	0.337935	1.23627	0.104938	0.67543	0.998	2695	tags=21%, list=12%, signal=23%
PR_01	PR_01	Details ...	141	0.294563	1.23625	0.112676	0.666614	0.998	3417	tags=25%, list=16%, signal=29%
CEBPB_02	CEBPB_02	Details ...	252	0.318368	1.23614	0.114583	0.65833	0.998	3518	tags=26%, list=16%, signal=30%
CEBP_Q2	CEBP_Q2	Details ...	220	0.294094	1.23596	0.0524194	0.650443	0.998	4097	tags=27%, list=19%, signal=33%
GATA_Q6	GATA_Q6	Details ...	191	0.319905	1.23013	0.0732218	0.671247	0.998	2938	tags=20%, list=14%, signal=23%
CACBINDINGPROTEIN_Q6	CACBINDINGPROTEIN_Q6	Details ...	235	0.257271	1.22833	0.0662768	0.672321	0.998	4249	tags=23%, list=20%, signal=29%
FAC1_01	FAC1_01	Details ...	215	0.277293	1.22398	0.125	0.68739	0.998	3862	tags=23%, list=18%, signal=27%
HOXA13_TARGET_GENES	HOXA13_TARGET_GENES	Details ...	45	0.321639	1.22341	0.183432	0.681849	0.998	5392	tags=29%, list=25%, signal=38%
BAHD1_TARGET_GENES	BAHD1_TARGET_GENES	Details ...	20	0.378664	1.22316	0.173828	0.674843	0.998	4768	tags=40%, list=22%, signal=51%
NFKAPPAB65_01	NFKAPPAB65_01	Details ...	239	0.343937	1.22011	0.195565	0.681272	0.998	2530	tags=19%, list=12%, signal=22%
ZNF133_TARGET_GENES	ZNF133_TARGET_GENES	Details ...	188	0.308774	1.22004	0.128459	0.673566	0.998	3618	tags=22%, list=17%, signal=27%
NFY_Q6_01	NFY_Q6_01	Details ...	241	0.235606	1.21989	0.0306513	0.66623	0.998	3988	tags=24%, list=18%, signal=29%
WIZ_TARGET_GENES	WIZ_TARGET_GENES	Details ...	15	0.312992	1.21541	0.193548	0.680828	0.998	2440	tags=20%, list=11%, signal=23%
SQSTM1_TARGET_GENES	SQSTM1_TARGET_GENES	Details ...	36	0.341024	1.21062	0.125241	0.696969	0.998	4845	tags=36%, list=22%, signal=46%
HNF4_Q6	HNF4_Q6	Details ...	253	0.298772	1.20971	0.0963855	0.694092	0.998	3308	tags=20%, list=15%, signal=23%
PRDM5_TARGET_GENES	PRDM5_TARGET_GENES	Details ...	83	0.308246	1.20825	0.102041	0.693872	0.999	3820	tags=24%, list=18%, signal=29%
GCTNWTTGK_UNKNOWN	GCTNWTTGK_UNKNOWN	Details ...	292	0.27155	1.20712	0.0847784	0.692149	0.999	3417	tags=23%, list=16%, signal=26%
HNF1_Q6	HNF1_Q6	Details ...	244	0.31606	1.20668	0.082218	0.686437	1	3980	tags=27%, list=18%, signal=33%
HNF1_C	HNF1_C	Details ...	243	0.287318	1.20226	0.0336634	0.700064	1	2235	tags=15%, list=10%, signal=17%
ZSCAN5B_TARGET_GENES	ZSCAN5B_TARGET_GENES	Details ...	55	0.337184	1.20121	0.261719	0.698059	1	2250	tags=16%, list=10%, signal=18%
STAT_Q6	STAT_Q6	Details ...	254	0.256571	1.19957	0.156576	0.698103	1	4905	tags=27%, list=23%, signal=34%
ICSBP_Q6	ICSBP_Q6	Details ...	248	0.318593	1.19947	0.122153	0.691185	1	3499	tags=26%, list=16%, signal=30%
NFY_Q6	NFY_Q6	Details ...	243	0.259298	1.1985	0.0884086	0.687719	1	3633	tags=24%, list=17%, signal=29%
RORA2_01	RORA2_01	Details ...	148	0.307181	1.19675	0.105882	0.688621	1	2832	tags=18%, list=13%, signal=21%
TTF1_Q6	TTF1_Q6	Details ...	250	0.23869	1.19586	0.0821918	0.68614	1	4103	tags=23%, list=19%, signal=28%
ZIC1_01	ZIC1_01	Details ...	253	0.240655	1.19417	0.118712	0.687103	1	4057	tags=25%, list=19%, signal=30%
GGAMTNNNNNTCCY_UNKNOWN	GGAMTNNNNNTCCY_UNKNOWN	Details ...	111	0.239608	1.19105	0.122093	0.695105	1	4483	tags=25%, list=21%, signal=32%
OCT1_04	OCT1_04		223	0.308276	1.18764	0.178279	0.703536	1	4610	tags=31%, list=21%, signal=39%
CAVIN1_TARGET_GENES	CAVIN1_TARGET_GENES		71	0.321948	1.1871	0.172277	0.699678	1	2965	tags=21%, list=14%, signal=24%
AP2_Q3	AP2_Q3		242	0.230588	1.18504	0.0900196	0.703092	1	4778	tags=24%, list=22%, signal=30%
PAX4_04	PAX4_04		216	0.277306	1.18352	0.196755	0.703747	1	3953	tags=27%, list=18%, signal=32%
DR3_Q4	DR3_Q4		144	0.297124	1.18242	0.131474	0.702756	1	4198	tags=24%, list=19%, signal=30%
SOX11_TARGET_GENES	SOX11_TARGET_GENES		39	0.459809	1.18215	0.290196	0.697229	1	2300	tags=31%, list=11%, signal=34%
GATA_C	GATA_C		252	0.27105	1.18165	0.0288066	0.693093	1	3433	tags=21%, list=16%, signal=24%
YGCANTGCR_UNKNOWN	YGCANTGCR_UNKNOWN		118	0.293443	1.17837	0.249042	0.701697	1	2893	tags=14%, list=13%, signal=17%
SP3_Q3	SP3_Q3		233	0.251156	1.17598	0.128	0.706793	1	4992	tags=25%, list=23%, signal=33%
MZF1_02	MZF1_02		225	0.250743	1.1722	0.140316	0.717082	1	3228	tags=19%, list=15%, signal=22%
NKX62_Q2	NKX62_Q2		230	0.275304	1.17192	0.120316	0.711828	1	2915	tags=17%, list=13%, signal=20%
DLX2_TARGET_GENES	DLX2_TARGET_GENES		228	0.350831	1.17052	0.218	0.712159	1	3683	tags=27%, list=17%, signal=32%
YY1_02	YY1_02		239	0.236951	1.17023	0.227723	0.707043	1	5044	tags=25%, list=23%, signal=32%
RYTGCNNRGNAAC_MIF1_01	RYTGCNNRGNAAC_MIF1_01		84	0.282213	1.16938	0.155819	0.704516	1	3351	tags=19%, list=15%, signal=22%
CEBPB_01	CEBPB_01		252	0.287003	1.16607	0.204124	0.714111	1	3596	tags=23%, list=17%, signal=28%
ZNF502_TARGET_GENES	ZNF502_TARGET_GENES		28	0.323839	1.16287	0.262	0.722815	1	6929	tags=50%, list=32%, signal=73%
BCL6B_TARGET_GENES	BCL6B_TARGET_GENES		145	0.296256	1.16197	0.195072	0.721033	1	1701	tags=15%, list=8%, signal=16%
ACAWYAAAG_UNKNOWN	ACAWYAAAG_UNKNOWN		98	0.288761	1.15976	0.172481	0.72563	1	5285	tags=37%, list=24%, signal=48%
MZF1_01	MZF1_01		227	0.254167	1.15956	0.188825	0.720702	1	3284	tags=19%, list=15%, signal=22%
GATA2_01	GATA2_01		102	0.272481	1.15916	0.287169	0.717174	1	4828	tags=26%, list=22%, signal=34%
STAT3_01	STAT3_01		22	0.465155	1.15885	0.230616	0.712809	1	3648	tags=41%, list=17%, signal=49%
ZNF622_TARGET_GENES	ZNF622_TARGET_GENES		58	0.332819	1.15769	0.286	0.712258	1	3174	tags=22%, list=15%, signal=26%
YATGNWAAT_OCT_C	YATGNWAAT_OCT_C		343	0.275492	1.15532	0.17732	0.717131	1	3626	tags=21%, list=17%, signal=25%
PR_02	PR_02		128	0.281507	1.15487	0.178138	0.713475	1	5002	tags=30%, list=23%, signal=39%
AP2_Q6	AP2_Q6		248	0.228799	1.15361	0.128405	0.712884	1	4012	tags=22%, list=18%, signal=26%
TGATTTRY_GFI1_01	TGATTTRY_GFI1_01		278	0.26586	1.15204	0.159004	0.714295	1	3862	tags=20%, list=18%, signal=24%
TRIP13_TARGET_GENES	TRIP13_TARGET_GENES		78	0.351316	1.15187	0.228106	0.709548	1	5163	tags=41%, list=24%, signal=54%
CREL_01	CREL_01		253	0.29945	1.15046	0.25	0.710547	1	2382	tags=18%, list=11%, signal=20%
DR4_Q2	DR4_Q2		252	0.2367	1.14925	0.18254	0.710373	1	3958	tags=19%, list=18%, signal=23%
EFC_Q6	EFC_Q6		253	0.254823	1.14897	0.204453	0.706245	1	2757	tags=15%, list=13%, signal=17%
PAX8_B	PAX8_B		98	0.301869	1.14829	0.187879	0.704621	1	1159	tags=11%, list=5%, signal=12%
IRF7_01	IRF7_01		237	0.269425	1.14743	0.180233	0.703808	1	3527	tags=24%, list=16%, signal=28%
SOX9_B1	SOX9_B1		233	0.280071	1.1467	0.17357	0.701527	1	3200	tags=23%, list=15%, signal=27%
SREBP_Q3	SREBP_Q3		248	0.239119	1.1465	0.0846154	0.697179	1	3441	tags=19%, list=16%, signal=23%
USF_02	USF_02		257	0.238215	1.14263	0.202703	0.709983	1	3779	tags=19%, list=17%, signal=23%
IRF_Q6	IRF_Q6		239	0.325508	1.14074	0.283333	0.712589	1	2941	tags=20%, list=14%, signal=23%
RAAGNYNNCTTY_UNKNOWN	RAAGNYNNCTTY_UNKNOWN		137	0.318589	1.13856	0.226488	0.716389	1	3227	tags=20%, list=15%, signal=23%
CDC5_01	CDC5_01		252	0.284794	1.13735	0.258586	0.715827	1	4210	tags=23%, list=19%, signal=29%
SIX4_TARGET_GENES	SIX4_TARGET_GENES		38	0.319218	1.13434	0.241935	0.723302	1	652	tags=5%, list=3%, signal=5%
KDM1B_TARGET_GENES	KDM1B_TARGET_GENES		123	0.306149	1.12886	0.242363	0.741436	1	4820	tags=29%, list=22%, signal=37%
NR1D1_TARGET_GENES	NR1D1_TARGET_GENES		102	0.339069	1.12834	0.312127	0.73847	1	2967	tags=23%, list=14%, signal=26%
GATA1_05	GATA1_05		270	0.317394	1.12652	0.253165	0.742087	1	2915	tags=20%, list=13%, signal=23%
EVI1_04	EVI1_04		223	0.247521	1.12221	0.2	0.755833	1	4040	tags=22%, list=19%, signal=27%
CEBP_01	CEBP_01		263	0.296284	1.12205	0.231373	0.751296	1	4629	tags=31%, list=21%, signal=39%
OCT1_06	OCT1_06		241	0.268069	1.12106	0.250493	0.750414	1	4020	tags=23%, list=18%, signal=28%
IK2_01	IK2_01		257	0.279285	1.12105	0.2	0.745379	1	4020	tags=25%, list=18%, signal=30%
COUP_DR1_Q6	COUP_DR1_Q6		239	0.204744	1.12009	0.183794	0.744563	1	2953	tags=14%, list=14%, signal=16%
NF1_Q6	NF1_Q6		255	0.241589	1.11872	0.181818	0.745686	1	4020	tags=20%, list=18%, signal=25%
STAT5A_02	STAT5A_02		133	0.27156	1.11319	0.225806	0.765392	1	4471	tags=32%, list=21%, signal=40%
FREAC2_01	FREAC2_01		255	0.280574	1.11268	0.201581	0.762472	1	4158	tags=27%, list=19%, signal=33%
GATA6_01	GATA6_01		259	0.256177	1.11083	0.127789	0.766325	1	3942	tags=24%, list=18%, signal=28%
DICER1_TARGET_GENES	DICER1_TARGET_GENES		56	0.303313	1.10829	0.328155	0.772202	1	3080	tags=23%, list=14%, signal=27%
TCCATTKW_UNKNOWN	TCCATTKW_UNKNOWN		225	0.233016	1.10798	0.220472	0.768522	1	4183	tags=26%, list=19%, signal=32%
HEN1_01	HEN1_01		190	0.289815	1.10755	0.331237	0.765822	1	5289	tags=30%, list=24%, signal=39%
STAT_01	STAT_01		239	0.25758	1.10655	0.22619	0.764992	1	5093	tags=30%, list=23%, signal=38%
NR1H4_TARGET_GENES	NR1H4_TARGET_GENES		356	0.238364	1.10623	0.286008	0.761647	1	2668	tags=14%, list=12%, signal=15%
AP3_Q6	AP3_Q6		235	0.279401	1.10595	0.233684	0.757694	1	2486	tags=17%, list=11%, signal=19%
ZNF618_TARGET_GENES	ZNF618_TARGET_GENES		415	0.223748	1.10463	0.256075	0.758567	1	3603	tags=20%, list=17%, signal=23%
MYOGNF1_01	MYOGNF1_01		44	0.287121	1.10445	0.221344	0.754378	1	4020	tags=32%, list=18%, signal=39%
RRAGTTGT_UNKNOWN	RRAGTTGT_UNKNOWN		241	0.259388	1.09989	0.245648	0.769956	1	4097	tags=22%, list=19%, signal=27%
PGBD5_TARGET_GENES	PGBD5_TARGET_GENES		15	0.516953	1.09955	0.400383	0.766707	1	632	tags=27%, list=3%, signal=27%
ZNF555_TARGET_GENES	ZNF555_TARGET_GENES		106	0.239902	1.09851	0.242363	0.766241	1	4500	tags=25%, list=21%, signal=31%
CAGNYGKNAAA_UNKNOWN	CAGNYGKNAAA_UNKNOWN		76	0.28248	1.09808	0.312871	0.763233	1	3665	tags=21%, list=17%, signal=25%
GATA1_03	GATA1_03		237	0.275108	1.0959	0.279592	0.768008	1	3423	tags=20%, list=16%, signal=23%
LXR_DR4_Q3	LXR_DR4_Q3		87	0.283169	1.09576	0.29	0.763941	1	4416	tags=22%, list=20%, signal=27%
IRF1_Q6	IRF1_Q6		250	0.24906	1.09284	0.260606	0.772033	1	2941	tags=16%, list=14%, signal=19%
PITX2_Q2	PITX2_Q2		243	0.267752	1.09282	0.298569	0.767543	1	3849	tags=23%, list=18%, signal=28%
TGGNNNNNNKCCAR_UNKNOWN	TGGNNNNNNKCCAR_UNKNOWN		402	0.243283	1.09184	0.220884	0.767023	1	4074	tags=22%, list=19%, signal=26%
ZNF426_TARGET_GENES	ZNF426_TARGET_GENES		141	0.225061	1.09053	0.22479	0.767755	1	3825	tags=19%, list=18%, signal=23%
ZNF830_TARGET_GENES	ZNF830_TARGET_GENES		256	0.266051	1.0897	0.361111	0.76658	1	4196	tags=25%, list=19%, signal=31%
ARP1_01	ARP1_01		157	0.241247	1.08546	0.248996	0.780326	1	3743	tags=22%, list=17%, signal=26%
STAT5A_03	STAT5A_03		254	0.249998	1.08179	0.304082	0.790983	1	4119	tags=24%, list=19%, signal=30%
POU3F2_02	POU3F2_02		246	0.23384	1.08048	0.268994	0.791652	1	4097	tags=22%, list=19%, signal=27%
PAX8_TARGET_GENES	PAX8_TARGET_GENES		74	0.285331	1.07832	0.373757	0.795423	1	4130	tags=27%, list=19%, signal=33%
ARNT_02	ARNT_02		242	0.242859	1.07594	0.341651	0.800528	1	5183	tags=29%, list=24%, signal=37%
FOXO1_02	FOXO1_02		239	0.273338	1.07558	0.371429	0.797561	1	4102	tags=26%, list=19%, signal=32%
TERT_TARGET_GENES	TERT_TARGET_GENES		79	0.22234	1.07532	0.327485	0.794222	1	5027	tags=25%, list=23%, signal=33%
LEF1_Q2	LEF1_Q2		210	0.250913	1.07452	0.319149	0.793069	1	3249	tags=23%, list=15%, signal=27%
WTTGKCTG_UNKNOWN	WTTGKCTG_UNKNOWN		481	0.244253	1.07424	0.342052	0.789767	1	4261	tags=24%, list=20%, signal=30%
ZNF223_TARGET_GENES	ZNF223_TARGET_GENES		275	0.226802	1.07295	0.306773	0.791122	1	2466	tags=14%, list=11%, signal=15%
YNTTTNNNANGCARM_UNKNOWN	YNTTTNNNANGCARM_UNKNOWN		68	0.358249	1.07175	0.333333	0.791775	1	3494	tags=21%, list=16%, signal=24%
ZNF33A_TARGET_GENES	ZNF33A_TARGET_GENES		198	0.267709	1.07169	0.378601	0.7876	1	4835	tags=29%, list=22%, signal=37%
SMARCA1_TARGET_GENES	SMARCA1_TARGET_GENES		107	0.269861	1.07151	0.351923	0.784062	1	3545	tags=21%, list=16%, signal=24%
OSF2_Q6	OSF2_Q6		257	0.235564	1.07143	0.271154	0.780123	1	4645	tags=25%, list=21%, signal=32%
ZFP36L1_TARGET_GENES	ZFP36L1_TARGET_GENES		55	0.223292	1.07139	0.333988	0.776024	1	3604	tags=18%, list=17%, signal=22%
HOX13_01	HOX13_01		44	0.279876	1.06986	0.370143	0.777885	1	3779	tags=18%, list=17%, signal=22%
CYTAGCAAY_UNKNOWN	CYTAGCAAY_UNKNOWN		141	0.27849	1.06973	0.373717	0.774265	1	2828	tags=18%, list=13%, signal=21%
MEIS1_01	MEIS1_01		238	0.2277	1.06956	0.293617	0.770747	1	3708	tags=21%, list=17%, signal=25%
CDC5L_TARGET_GENES	CDC5L_TARGET_GENES		249	0.225082	1.06727	0.321577	0.775966	1	2808	tags=14%, list=13%, signal=16%
CACCCBINDINGFACTOR_Q6	CACCCBINDINGFACTOR_Q6		260	0.246857	1.06698	0.312377	0.77292	1	5311	tags=28%, list=24%, signal=37%
GR_Q6_01	GR_Q6_01		264	0.282216	1.06645	0.392704	0.771049	1	3465	tags=24%, list=16%, signal=28%
ZNF418_TARGET_GENES	ZNF418_TARGET_GENES		29	0.317659	1.06564	0.337349	0.770277	1	4077	tags=28%, list=19%, signal=34%
RUVBL2_TARGET_GENES	RUVBL2_TARGET_GENES		33	0.257795	1.06427	0.34252	0.771505	1	3307	tags=15%, list=15%, signal=18%
NFAT_Q4_01	NFAT_Q4_01		256	0.245923	1.06261	0.280464	0.774382	1	2273	tags=12%, list=10%, signal=13%
CP2_01	CP2_01		246	0.240347	1.06233	0.360996	0.771404	1	3848	tags=18%, list=18%, signal=22%
TCF1P_Q6	TCF1P_Q6		252	0.260541	1.06207	0.366337	0.768375	1	2304	tags=14%, list=11%, signal=16%
ACCTGTTG_UNKNOWN	ACCTGTTG_UNKNOWN		145	0.271554	1.05983	0.390946	0.773355	1	4183	tags=22%, list=19%, signal=27%
ZNF85_TARGET_GENES	ZNF85_TARGET_GENES		267	0.271517	1.05966	0.365805	0.770176	1	5094	tags=27%, list=23%, signal=35%
NFKB_Q6_01	NFKB_Q6_01		232	0.287015	1.05908	0.396341	0.768838	1	2603	tags=19%, list=12%, signal=22%
HNF4ALPHA_Q6	HNF4ALPHA_Q6		251	0.239739	1.05835	0.322449	0.767729	1	3674	tags=20%, list=17%, signal=24%
MYOD_Q6	MYOD_Q6		235	0.233124	1.05807	0.3583	0.764785	1	3069	tags=16%, list=14%, signal=18%
TATA_C	TATA_C		268	0.239752	1.05788	0.279208	0.761839	1	3991	tags=22%, list=18%, signal=27%
MSX2_TARGET_GENES	MSX2_TARGET_GENES		17	0.352069	1.05784	0.360308	0.758257	1	391	tags=12%, list=2%, signal=12%
TAAYNRNNTCC_UNKNOWN	TAAYNRNNTCC_UNKNOWN		166	0.248851	1.05633	0.357724	0.760407	1	3025	tags=16%, list=14%, signal=18%
KLF14_TARGET_GENES	KLF14_TARGET_GENES		218	0.197066	1.05348	0.408284	0.767812	1	5628	tags=24%, list=26%, signal=32%
GLI1_TARGET_GENES	GLI1_TARGET_GENES		51	0.36261	1.05291	0.360396	0.766418	1	6966	tags=55%, list=32%, signal=81%
ZNF707_TARGET_GENES	ZNF707_TARGET_GENES		37	0.313145	1.05221	0.387914	0.765567	1	3724	tags=30%, list=17%, signal=36%
ZNF595_TARGET_GENES	ZNF595_TARGET_GENES		108	0.269591	1.05216	0.390782	0.762107	1	2884	tags=18%, list=13%, signal=20%
SIPA1_TARGET_GENES	SIPA1_TARGET_GENES		110	0.266349	1.05182	0.402893	0.759881	1	3435	tags=20%, list=16%, signal=24%
PRDM12_TARGET_GENES	PRDM12_TARGET_GENES		105	0.233076	1.05143	0.336694	0.757798	1	3376	tags=18%, list=16%, signal=21%
MEF2_02	MEF2_02		217	0.272988	1.04979	0.412245	0.760616	1	4184	tags=24%, list=19%, signal=29%
ZNF34_TARGET_GENES	ZNF34_TARGET_GENES		236	0.22297	1.04814	0.342629	0.763295	1	3617	tags=20%, list=17%, signal=24%
ZF5_B	ZF5_B		233	0.205721	1.04611	0.327236	0.767863	1	1716	tags=10%, list=8%, signal=11%
CCTNTMAGA_UNKNOWN	CCTNTMAGA_UNKNOWN		122	0.297409	1.04464	0.503198	0.769464	1	3050	tags=22%, list=14%, signal=26%
MAZ_Q6	MAZ_Q6		182	0.230677	1.04352	0.360624	0.770219	1	3346	tags=18%, list=15%, signal=21%
STAT5A_04	STAT5A_04		207	0.274012	1.04349	0.329897	0.766761	1	2391	tags=13%, list=11%, signal=15%
CART1_01	CART1_01		214	0.23487	1.04009	0.335404	0.775559	1	3489	tags=18%, list=16%, signal=21%
STAT6_01	STAT6_01		253	0.249491	1.0382	0.361616	0.779546	1	3300	tags=18%, list=15%, signal=21%
ZNF41_TARGET_GENES	ZNF41_TARGET_GENES		187	0.227974	1.03745	0.407767	0.77879	1	3599	tags=20%, list=17%, signal=24%
ACTAYRNNNCCCR_UNKNOWN	ACTAYRNNNCCCR_UNKNOWN		438	0.254337	1.0373	0.416996	0.775738	1	4754	tags=28%, list=22%, signal=35%
CATTGTYY_SOX9_B1	CATTGTYY_SOX9_B1		352	0.251003	1.03699	0.350598	0.773567	1	3516	tags=21%, list=16%, signal=25%
ER_Q6_02	ER_Q6_02		243	0.217522	1.03688	0.362683	0.770598	1	3967	tags=19%, list=18%, signal=22%
GATA1_04	GATA1_04		240	0.303655	1.03445	0.450317	0.775765	1	3188	tags=20%, list=15%, signal=24%
AP2GAMMA_01	AP2GAMMA_01		241	0.218248	1.03422	0.379921	0.773045	1	5556	tags=27%, list=26%, signal=36%
TEF1_Q6	TEF1_Q6		209	0.253307	1.03252	0.426229	0.775816	1	2725	tags=15%, list=13%, signal=17%
IRX2_TARGET_GENES	IRX2_TARGET_GENES		206	0.246836	1.03166	0.435203	0.775358	1	4346	tags=21%, list=20%, signal=26%
POU6F1_01	POU6F1_01		223	0.288228	1.03162	0.381339	0.772112	1	4853	tags=28%, list=22%, signal=36%
GGARNTKYCCA_UNKNOWN	GGARNTKYCCA_UNKNOWN		73	0.28951	1.03149	0.420949	0.769272	1	2877	tags=19%, list=13%, signal=22%
AREB6_04	AREB6_04		235	0.24324	1.02841	0.399598	0.777116	1	3284	tags=19%, list=15%, signal=22%
LCORL_TARGET_GENES	LCORL_TARGET_GENES		391	0.224711	1.02821	0.434608	0.774493	1	4390	tags=22%, list=20%, signal=27%
RUVBL1_TARGET_GENES	RUVBL1_TARGET_GENES		137	0.263205	1.02795	0.448077	0.772065	1	2842	tags=15%, list=13%, signal=17%
ZNF524_TARGET_GENES	ZNF524_TARGET_GENES		313	0.215573	1.02723	0.417822	0.7716	1	3617	tags=19%, list=17%, signal=22%
ZNF157_TARGET_GENES	ZNF157_TARGET_GENES		57	0.286362	1.02718	0.458167	0.768454	1	2509	tags=16%, list=12%, signal=18%
OCT1_Q6	OCT1_Q6		246	0.256449	1.02711	0.373737	0.765556	1	2930	tags=19%, list=13%, signal=22%
YNGTTNNNATT_UNKNOWN	YNGTTNNNATT_UNKNOWN		357	0.231168	1.02685	0.377593	0.76312	1	3967	tags=22%, list=18%, signal=27%
NFMUE1_Q6	NFMUE1_Q6		232	0.234982	1.02645	0.457305	0.761278	1	5016	tags=26%, list=23%, signal=34%
CEBP_C	CEBP_C		191	0.229272	1.02616	0.404564	0.75907	1	2896	tags=16%, list=13%, signal=19%
LHX3_01	LHX3_01		222	0.229125	1.02436	0.39313	0.762279	1	2892	tags=15%, list=13%, signal=17%
PTPRA_TARGET_GENES	PTPRA_TARGET_GENES		111	0.224943	1.02362	0.451056	0.761748	1	4653	tags=25%, list=21%, signal=32%
MEF2_04	MEF2_04		24	0.38393	1.02343	0.389105	0.75922	1	60	tags=8%, list=0%, signal=8%
ZNF37A_TARGET_GENES	ZNF37A_TARGET_GENES		125	0.241684	1.02259	0.412863	0.759335	1	2764	tags=14%, list=13%, signal=16%
ZNF490_TARGET_GENES	ZNF490_TARGET_GENES		348	0.228895	1.02234	0.454175	0.756984	1	4235	tags=22%, list=19%, signal=27%
ZNF781_TARGET_GENES	ZNF781_TARGET_GENES		139	0.217747	1.02222	0.385892	0.754226	1	3825	tags=19%, list=18%, signal=23%
RTTTNNNYTGGM_UNKNOWN	RTTTNNNYTGGM_UNKNOWN		147	0.26488	1.02027	0.441118	0.758166	1	5385	tags=31%, list=25%, signal=41%
HOXA7_TARGET_GENES	HOXA7_TARGET_GENES		97	0.263076	1.01855	0.40568	0.761496	1	2393	tags=16%, list=11%, signal=18%
CTAWWWATA_RSRFC4_Q2	CTAWWWATA_RSRFC4_Q2		349	0.23801	1.01779	0.417695	0.76106	1	4252	tags=24%, list=20%, signal=30%
PPAR_DR1_Q2	PPAR_DR1_Q2		250	0.218521	1.01739	0.475538	0.759568	1	2953	tags=15%, list=14%, signal=17%
ZIC2_01	ZIC2_01		238	0.217886	1.01722	0.461053	0.757142	1	3641	tags=21%, list=17%, signal=25%
SPZ1_01	SPZ1_01		225	0.229675	1.01697	0.480769	0.754923	1	3158	tags=16%, list=15%, signal=19%
NCX_01	NCX_01		165	0.226841	1.01593	0.42485	0.755953	1	4281	tags=21%, list=20%, signal=26%
RNTCANNRNNYNATTW_UNKNOWN	RNTCANNRNNYNATTW_UNKNOWN		61	0.273066	1.01548	0.437628	0.754544	1	3185	tags=20%, list=15%, signal=23%
RGTTAMWNATT_HNF1_01	RGTTAMWNATT_HNF1_01		73	0.300054	1.01474	0.458175	0.754114	1	3066	tags=25%, list=14%, signal=29%
OCT1_02	OCT1_02		202	0.266704	1.01446	0.465839	0.752546	1	4638	tags=25%, list=21%, signal=32%
NFKB_C	NFKB_C		259	0.245885	1.01393	0.385542	0.751443	1	2256	tags=14%, list=10%, signal=16%
TTCYNRGAA_STAT5B_01	TTCYNRGAA_STAT5B_01		322	0.230175	1.01324	0.373254	0.751276	1	4471	tags=25%, list=21%, signal=30%
MYCMAX_03	MYCMAX_03		244	0.233247	1.01198	0.506718	0.752931	1	5126	tags=27%, list=24%, signal=35%
CCAWNWWNNNGGC_UNKNOWN	CCAWNWWNNNGGC_UNKNOWN		80	0.244663	1.01184	0.447917	0.750482	1	4292	tags=23%, list=20%, signal=28%
FXR_IR1_Q6	FXR_IR1_Q6		105	0.242697	1.01115	0.468938	0.749904	1	1257	tags=10%, list=6%, signal=10%
CEBP_Q2_01	CEBP_Q2_01		258	0.227875	1.00724	0.431138	0.760647	1	3684	tags=20%, list=17%, signal=24%
AREB6_02	AREB6_02		242	0.229772	1.00685	0.466942	0.759132	1	3980	tags=21%, list=18%, signal=25%
HNF4_DR1_Q3	HNF4_DR1_Q3		251	0.223749	1.00684	0.534381	0.756251	1	3271	tags=18%, list=15%, signal=21%
OCT1_01	OCT1_01		248	0.267859	1.0064	0.452716	0.755086	1	3626	tags=25%, list=17%, signal=30%
GGCNNMSMYNTTG_UNKNOWN	GGCNNMSMYNTTG_UNKNOWN		69	0.287965	1.00556	0.510358	0.755106	1	5016	tags=28%, list=23%, signal=36%
ZNF331_TARGET_GENES	ZNF331_TARGET_GENES		300	0.258966	1.00367	0.445783	0.758536	1	3218	tags=20%, list=15%, signal=23%
ZNF257_TARGET_GENES	ZNF257_TARGET_GENES		481	0.237468	1.00276	0.463563	0.758886	1	4055	tags=23%, list=19%, signal=28%
PAX2_TARGET_GENES	PAX2_TARGET_GENES		78	0.285306	1.00163	0.417647	0.760069	1	5310	tags=32%, list=24%, signal=42%
PAX5_02	PAX5_02		16	0.364403	0.999783	0.441909	0.763039	1	1981	tags=13%, list=9%, signal=14%
CREB3_TARGET_GENES	CREB3_TARGET_GENES		421	0.210748	0.999347	0.482625	0.761829	1	4551	tags=22%, list=21%, signal=28%
RLF_TARGET_GENES	RLF_TARGET_GENES		292	0.239605	0.999127	0.438976	0.759819	1	5573	tags=30%, list=26%, signal=40%
ZFP28_TARGET_GENES	ZFP28_TARGET_GENES		79	0.262814	0.998869	0.463221	0.757807	1	3341	tags=23%, list=15%, signal=27%
PAX5_01	PAX5_01		150	0.230802	0.998374	0.476378	0.756939	1	4232	tags=19%, list=19%, signal=24%
NKX22_01	NKX22_01		184	0.235518	0.998165	0.433735	0.754849	1	4025	tags=20%, list=19%, signal=24%
SRY_01	SRY_01		216	0.256346	0.99777	0.572266	0.753342	1	4714	tags=28%, list=22%, signal=35%
ZNF577_TARGET_GENES	ZNF577_TARGET_GENES		425	0.218959	0.99711	0.471311	0.752709	1	4012	tags=21%, list=18%, signal=25%
HAND1E47_01	HAND1E47_01		265	0.214256	0.994339	0.505241	0.759657	1	3580	tags=20%, list=16%, signal=24%
SOX3_TARGET_GENES	SOX3_TARGET_GENES		85	0.270471	0.993235	0.410204	0.760435	1	4305	tags=27%, list=20%, signal=34%
ALX4_TARGET_GENES	ALX4_TARGET_GENES		27	0.368651	0.992241	0.459839	0.760999	1	1582	tags=19%, list=7%, signal=20%
MAZR_01	MAZR_01		213	0.20009	0.991283	0.484663	0.761441	1	3279	tags=17%, list=15%, signal=20%
GGGNNTTTCC_NFKB_Q6_01	GGGNNTTTCC_NFKB_Q6_01		131	0.311392	0.99124	0.543434	0.758826	1	3228	tags=23%, list=15%, signal=27%
HEB_Q6	HEB_Q6		251	0.217089	0.988592	0.465385	0.76524	1	2915	tags=14%, list=13%, signal=16%
CEBPA_01	CEBPA_01		238	0.252971	0.984149	0.56639	0.777105	1	3832	tags=25%, list=18%, signal=30%
AR_Q2	AR_Q2		117	0.242192	0.982414	0.484849	0.780398	1	4960	tags=26%, list=23%, signal=34%
BRF1_TARGET_GENES	BRF1_TARGET_GENES		43	0.220608	0.981669	0.527559	0.780182	1	810	tags=7%, list=4%, signal=7%
YTAAYNGCT_UNKNOWN	YTAAYNGCT_UNKNOWN		147	0.271855	0.981116	0.486	0.779218	1	3590	tags=22%, list=17%, signal=26%
AP2ALPHA_01	AP2ALPHA_01		230	0.212057	0.979836	0.487654	0.780604	1	4694	tags=22%, list=22%, signal=28%
YY1_Q6	YY1_Q6		233	0.19504	0.97953	0.529981	0.778941	1	4778	tags=21%, list=22%, signal=27%
ZNF101_TARGET_GENES	ZNF101_TARGET_GENES		397	0.207916	0.977627	0.492986	0.782244	1	4500	tags=22%, list=21%, signal=28%
ZNF697_TARGET_GENES	ZNF697_TARGET_GENES		137	0.206331	0.977281	0.528184	0.780652	1	3825	tags=18%, list=18%, signal=22%
E4F1_Q6	E4F1_Q6		279	0.228929	0.975505	0.542969	0.784696	1	3620	tags=21%, list=17%, signal=25%
FOXO1_01	FOXO1_01		230	0.235199	0.973873	0.511719	0.786938	1	4032	tags=26%, list=19%, signal=32%
ZNF354B_TARGET_GENES	ZNF354B_TARGET_GENES		167	0.22136	0.973752	0.516441	0.784627	1	6805	tags=37%, list=31%, signal=53%
GATA1_01	GATA1_01		233	0.198772	0.973658	0.518027	0.782173	1	4020	tags=19%, list=18%, signal=23%
ZFP3_TARGET_GENES	ZFP3_TARGET_GENES		304	0.200985	0.973022	0.5	0.781427	1	2467	tags=13%, list=11%, signal=15%
AP4_Q5	AP4_Q5		260	0.236208	0.972527	0.549266	0.780205	1	4881	tags=25%, list=22%, signal=31%
ACTWSNACTNY_UNKNOWN	ACTWSNACTNY_UNKNOWN		97	0.228371	0.972301	0.572243	0.778521	1	5915	tags=39%, list=27%, signal=54%
TBP_01	TBP_01		223	0.213117	0.971641	0.568519	0.777993	1	4449	tags=26%, list=20%, signal=32%
SP1_01	SP1_01		228	0.224121	0.971184	0.514113	0.776786	1	4103	tags=22%, list=19%, signal=27%
YTAATTAA_LHX3_01	YTAATTAA_LHX3_01		182	0.232344	0.969044	0.566794	0.781442	1	2892	tags=15%, list=13%, signal=17%
TAL1ALPHAE47_01	TAL1ALPHAE47_01		244	0.24846	0.968915	0.5762	0.779294	1	2901	tags=15%, list=13%, signal=17%
MYB_Q6	MYB_Q6		248	0.227304	0.968085	0.538775	0.779472	1	3056	tags=16%, list=14%, signal=18%
E2F_Q2	E2F_Q2		166	0.209736	0.967736	0.52468	0.778128	1	2336	tags=11%, list=11%, signal=13%
SMCHD1_TARGET_GENES	SMCHD1_TARGET_GENES		22	0.39804	0.96614	0.586011	0.780385	1	4005	tags=36%, list=18%, signal=45%
T3R_Q6	T3R_Q6		239	0.222852	0.964463	0.559184	0.783331	1	3032	tags=15%, list=14%, signal=18%
MYOD_Q6_01	MYOD_Q6_01		245	0.211801	0.963708	0.545639	0.783183	1	3040	tags=16%, list=14%, signal=19%
ZNF584_TARGET_GENES	ZNF584_TARGET_GENES		310	0.196918	0.961234	0.591376	0.788491	1	2736	tags=14%, list=13%, signal=16%
AAAYRNCTG_UNKNOWN	AAAYRNCTG_UNKNOWN		354	0.21255	0.960954	0.507937	0.786904	1	3800	tags=18%, list=17%, signal=22%
STAT1_01	STAT1_01		63	0.228828	0.957941	0.554672	0.793684	1	6171	tags=30%, list=28%, signal=42%
GFI1_01	GFI1_01		254	0.251644	0.956755	0.570833	0.794873	1	4728	tags=27%, list=22%, signal=34%
GCCATNTTG_YY1_Q6	GCCATNTTG_YY1_Q6		407	0.189801	0.9567	0.53861	0.792498	1	5385	tags=24%, list=25%, signal=32%
ACAWNRNSRCGG_UNKNOWN	ACAWNRNSRCGG_UNKNOWN		62	0.281712	0.956365	0.561644	0.790889	1	7053	tags=47%, list=32%, signal=69%
SRSF9_TARGET_GENES	SRSF9_TARGET_GENES		22	0.332979	0.955739	0.577167	0.790256	1	5947	tags=41%, list=27%, signal=56%
ZNF510_TARGET_GENES	ZNF510_TARGET_GENES		36	0.34648	0.955357	0.531915	0.788847	1	1782	tags=14%, list=8%, signal=15%
RGAGGAARY_PU1_Q6	RGAGGAARY_PU1_Q6		484	0.216166	0.955231	0.562241	0.786689	1	3789	tags=20%, list=17%, signal=24%
TEF_Q6	TEF_Q6		247	0.229387	0.95476	0.560825	0.785564	1	3995	tags=21%, list=18%, signal=25%
PTF1BETA_Q6	PTF1BETA_Q6		231	0.211412	0.953443	0.60041	0.787444	1	3771	tags=19%, list=17%, signal=23%
PHF21A_TARGET_GENES	PHF21A_TARGET_GENES		245	0.217967	0.953118	0.557282	0.786108	1	3396	tags=19%, list=16%, signal=22%
AHR_Q5	AHR_Q5		213	0.200316	0.951758	0.594747	0.78778	1	2347	tags=10%, list=11%, signal=11%
ZNF816_TARGET_GENES	ZNF816_TARGET_GENES		448	0.204061	0.949937	0.58	0.790997	1	3213	tags=17%, list=15%, signal=20%
TAAWWATAG_RSRFC4_Q2	TAAWWATAG_RSRFC4_Q2		162	0.246883	0.949137	0.6	0.791117	1	4209	tags=23%, list=19%, signal=29%
USF_Q6	USF_Q6		243	0.193735	0.948779	0.561776	0.789722	1	4943	tags=23%, list=23%, signal=29%
PAX2_02	PAX2_02		253	0.230016	0.947388	0.644401	0.791362	1	3015	tags=18%, list=14%, signal=20%
PTTG1_TARGET_GENES	PTTG1_TARGET_GENES		60	0.295141	0.946163	0.544699	0.792742	1	1813	tags=15%, list=8%, signal=16%
SNAI1_TARGET_GENES	SNAI1_TARGET_GENES		193	0.243686	0.944694	0.519763	0.794857	1	3454	tags=20%, list=16%, signal=24%
RYCACNNRNNRNCAG_UNKNOWN	RYCACNNRNNRNCAG_UNKNOWN		72	0.250131	0.944224	0.570231	0.793784	1	2396	tags=15%, list=11%, signal=17%
PAF1_TARGET_GENES	PAF1_TARGET_GENES		58	0.200351	0.943975	0.596	0.792064	1	2319	tags=10%, list=11%, signal=12%
MEF2_03	MEF2_03		225	0.239408	0.943783	0.592516	0.790273	1	4087	tags=24%, list=19%, signal=29%
IRF9_TARGET_GENES	IRF9_TARGET_GENES		334	0.208246	0.943388	0.575875	0.788847	1	4997	tags=26%, list=23%, signal=33%
RORA1_01	RORA1_01		237	0.208155	0.943308	0.616466	0.786647	1	3703	tags=19%, list=17%, signal=22%
SREBP1_Q6	SREBP1_Q6		242	0.215261	0.94101	0.608511	0.791131	1	3279	tags=17%, list=15%, signal=20%
SMAD_Q6	SMAD_Q6		241	0.233413	0.940968	0.573196	0.788845	1	4314	tags=24%, list=20%, signal=30%
ETS_Q4	ETS_Q4		240	0.196679	0.940858	0.589844	0.786746	1	3958	tags=18%, list=18%, signal=22%
MEF2D_TARGET_GENES	MEF2D_TARGET_GENES		493	0.199692	0.940619	0.61657	0.785031	1	4357	tags=21%, list=20%, signal=26%
FOXO4_TARGET_GENES	FOXO4_TARGET_GENES		310	0.213601	0.93997	0.577381	0.784492	1	3256	tags=16%, list=15%, signal=19%
TERF1_TARGET_GENES	TERF1_TARGET_GENES		231	0.216376	0.938376	0.716243	0.786874	1	4356	tags=23%, list=20%, signal=29%
YAATNANRNNNCAG_UNKNOWN	YAATNANRNNNCAG_UNKNOWN		63	0.269095	0.938375	0.558704	0.78454	1	3950	tags=24%, list=18%, signal=29%
MCM3_TARGET_GENES	MCM3_TARGET_GENES		198	0.248997	0.93737	0.574737	0.78531	1	4357	tags=23%, list=20%, signal=29%
S8_01	S8_01		234	0.218266	0.936674	0.580578	0.785027	1	3953	tags=19%, list=18%, signal=23%
AAGWWRNYGGC_UNKNOWN	AAGWWRNYGGC_UNKNOWN		115	0.224512	0.935599	0.624242	0.785875	1	5016	tags=23%, list=23%, signal=30%
AP4_Q6	AP4_Q6		210	0.219464	0.935463	0.670782	0.783971	1	5090	tags=25%, list=23%, signal=33%
HNF6_Q6	HNF6_Q6		229	0.232832	0.933111	0.625483	0.788592	1	5113	tags=27%, list=24%, signal=35%
ZNF404_TARGET_GENES	ZNF404_TARGET_GENES		18	0.272947	0.931602	0.544355	0.790743	1	732	tags=11%, list=3%, signal=11%
DOT1L_TARGET_GENES	DOT1L_TARGET_GENES		263	0.233058	0.931166	0.590291	0.789722	1	3414	tags=19%, list=16%, signal=22%
NKX25_02	NKX25_02		254	0.233295	0.93115	0.648871	0.787462	1	4437	tags=26%, list=20%, signal=33%
GR_01	GR_01		193	0.245112	0.927456	0.640425	0.79569	1	3404	tags=19%, list=16%, signal=23%
COUP_01	COUP_01		252	0.203156	0.92708	0.603239	0.794326	1	2889	tags=15%, list=13%, signal=17%
HSF_Q6	HSF_Q6		192	0.188128	0.926392	0.638776	0.793981	1	5141	tags=23%, list=24%, signal=30%
PR_Q2	PR_Q2		252	0.240674	0.925467	0.614256	0.794552	1	2970	tags=17%, list=14%, signal=19%
ZNF547_TARGET_GENES	ZNF547_TARGET_GENES		283	0.214282	0.923917	0.587426	0.796785	1	5047	tags=28%, list=23%, signal=35%
CHX10_01	CHX10_01		219	0.218146	0.923299	0.636008	0.796149	1	3489	tags=16%, list=16%, signal=19%
ZSCAN21_TARGET_GENES	ZSCAN21_TARGET_GENES		435	0.207823	0.922181	0.623742	0.797162	1	4835	tags=25%, list=22%, signal=32%
AAAYWAACM_HFH4_01	AAAYWAACM_HFH4_01		243	0.213472	0.921043	0.750487	0.798158	1	3942	tags=19%, list=18%, signal=23%
FOXO4_02	FOXO4_02		249	0.224293	0.92032	0.656504	0.798029	1	2853	tags=17%, list=13%, signal=19%
IK1_01	IK1_01		265	0.229859	0.919351	0.599156	0.798642	1	4304	tags=22%, list=20%, signal=27%
DR1_Q3	DR1_Q3		246	0.187392	0.91868	0.704854	0.798114	1	2953	tags=13%, list=14%, signal=15%
ZNF704_TARGET_GENES	ZNF704_TARGET_GENES		63	0.249077	0.917163	0.533074	0.800218	1	4363	tags=21%, list=20%, signal=26%
HIF1_Q3	HIF1_Q3		225	0.192488	0.916234	0.665354	0.800956	1	3648	tags=17%, list=17%, signal=21%
TAL1BETAITF2_01	TAL1BETAITF2_01		254	0.23323	0.91597	0.673684	0.799408	1	2932	tags=16%, list=13%, signal=18%
MEF2_Q6_01	MEF2_Q6_01		232	0.239085	0.914842	0.610548	0.800259	1	3513	tags=21%, list=16%, signal=25%
P300_01	P300_01		244	0.194682	0.914828	0.736308	0.798091	1	3015	tags=14%, list=14%, signal=16%
TGIF_01	TGIF_01		238	0.193284	0.914722	0.715152	0.796124	1	3984	tags=20%, list=18%, signal=24%
E47_02	E47_02		240	0.199791	0.91328	0.724696	0.797983	1	2492	tags=13%, list=11%, signal=14%
ZSCAN23_TARGET_GENES	ZSCAN23_TARGET_GENES		67	0.233876	0.912617	0.665385	0.797614	1	2589	tags=16%, list=12%, signal=19%
GNCF_01	GNCF_01		74	0.249439	0.909835	0.708738	0.802925	1	2785	tags=20%, list=13%, signal=23%
ALX4_01	ALX4_01		15	0.371713	0.908258	0.617587	0.805259	1	2826	tags=33%, list=13%, signal=38%
ZIC3_01	ZIC3_01		250	0.211789	0.907081	0.625514	0.806169	1	4415	tags=21%, list=20%, signal=26%
CP2_02	CP2_02		237	0.198863	0.906752	0.771037	0.804821	1	2904	tags=14%, list=13%, signal=16%
ZNF488_TARGET_GENES	ZNF488_TARGET_GENES		30	0.351448	0.902354	0.67451	0.814297	1	3521	tags=30%, list=16%, signal=36%
MYAATNNNNNNNGGC_UNKNOWN	MYAATNNNNNNNGGC_UNKNOWN		107	0.20218	0.901443	0.649402	0.814463	1	3039	tags=15%, list=14%, signal=17%
LMO2COM_02	LMO2COM_02		230	0.220303	0.900263	0.759494	0.815332	1	3051	tags=16%, list=14%, signal=19%
P53_DECAMER_Q2	P53_DECAMER_Q2		233	0.196453	0.89734	0.645361	0.820991	1	3094	tags=14%, list=14%, signal=16%
POU1F1_Q6	POU1F1_Q6		225	0.206462	0.896129	0.756646	0.821947	1	3534	tags=17%, list=16%, signal=20%
TBPL1_TARGET_GENES	TBPL1_TARGET_GENES		144	0.182201	0.892951	0.787056	0.828326	1	3739	tags=16%, list=17%, signal=19%
MSX1_TARGET_GENES	MSX1_TARGET_GENES		167	0.24501	0.891258	0.615079	0.830588	1	3820	tags=22%, list=18%, signal=26%
ZNF669_TARGET_GENES	ZNF669_TARGET_GENES		105	0.233549	0.891229	0.641822	0.828414	1	3368	tags=23%, list=15%, signal=27%
PAX4_01	PAX4_01		254	0.178585	0.88941	0.696911	0.830816	1	3728	tags=16%, list=17%, signal=19%
AP2_Q6_01	AP2_Q6_01		255	0.205267	0.887304	0.685328	0.834265	1	4963	tags=24%, list=23%, signal=30%
GATAAGR_GATA_C	GATAAGR_GATA_C		286	0.220298	0.885638	0.861053	0.836018	1	3844	tags=21%, list=18%, signal=26%
CDP_02	CDP_02		107	0.257843	0.883864	0.630832	0.838471	1	2994	tags=17%, list=14%, signal=19%
USF_01	USF_01		247	0.19297	0.881076	0.637765	0.843624	1	3779	tags=17%, list=17%, signal=20%
ATF5_TARGET_GENES	ATF5_TARGET_GENES		368	0.214512	0.880001	0.625	0.844129	1	3710	tags=19%, list=17%, signal=23%
ZNF354A_TARGET_GENES	ZNF354A_TARGET_GENES		19	0.321748	0.878435	0.62635	0.846043	1	3897	tags=32%, list=18%, signal=38%
NCOA6_TARGET_GENES	NCOA6_TARGET_GENES		308	0.190948	0.876785	0.794626	0.847681	1	4512	tags=23%, list=21%, signal=29%
CEBPDELTA_Q6	CEBPDELTA_Q6		235	0.208567	0.876354	0.801193	0.846594	1	4025	tags=21%, list=19%, signal=26%
HFH1_01	HFH1_01		237	0.222852	0.876213	0.800821	0.844623	1	3844	tags=22%, list=18%, signal=26%
CREB3L2_TARGET_GENES	CREB3L2_TARGET_GENES		122	0.233525	0.87606	0.645669	0.842825	1	5794	tags=34%, list=27%, signal=47%
TAXCREB_02	TAXCREB_02		27	0.28077	0.875857	0.727099	0.841196	1	1967	tags=15%, list=9%, signal=16%
ZFP82_TARGET_GENES	ZFP82_TARGET_GENES		30	0.238391	0.875117	0.673624	0.841028	1	1781	tags=13%, list=8%, signal=15%
AR_02	AR_02		39	0.263003	0.874639	0.666004	0.839986	1	3684	tags=23%, list=17%, signal=28%
ZSCAN18_TARGET_GENES	ZSCAN18_TARGET_GENES		38	0.238904	0.873913	0.712092	0.839708	1	901	tags=8%, list=4%, signal=8%
TAF9B_TARGET_GENES	TAF9B_TARGET_GENES		445	0.17805	0.871729	0.651923	0.842823	1	5154	tags=23%, list=24%, signal=30%
HFH8_01	HFH8_01		198	0.2174	0.87126	0.816929	0.841734	1	2976	tags=17%, list=14%, signal=20%
ZNF585B_TARGET_GENES	ZNF585B_TARGET_GENES		110	0.218128	0.869541	0.722772	0.843844	1	2706	tags=14%, list=12%, signal=15%
SNAPC4_TARGET_GENES	SNAPC4_TARGET_GENES		67	0.209404	0.869002	0.698656	0.842861	1	4731	tags=24%, list=22%, signal=30%
FOXO4_01	FOXO4_01		230	0.218661	0.865715	0.81382	0.848518	1	4040	tags=21%, list=19%, signal=26%
PHB2_TARGET_GENES	PHB2_TARGET_GENES		158	0.188735	0.865179	0.840671	0.847726	1	3757	tags=18%, list=17%, signal=21%
TAL1BETAE47_01	TAL1BETAE47_01		237	0.229552	0.864447	0.755647	0.847305	1	3615	tags=18%, list=17%, signal=21%
SKP2_TARGET_GENES	SKP2_TARGET_GENES		52	0.258745	0.863988	0.703276	0.846349	1	2321	tags=15%, list=11%, signal=17%
YBX1_TARGET_GENES	YBX1_TARGET_GENES		60	0.227678	0.862935	0.668008	0.846697	1	4036	tags=27%, list=19%, signal=33%
ETS2_TARGET_GENES	ETS2_TARGET_GENES		327	0.196206	0.862532	0.678363	0.845608	1	3077	tags=15%, list=14%, signal=18%
ELF1_Q6	ELF1_Q6		234	0.220151	0.861008	0.737946	0.846913	1	3758	tags=18%, list=17%, signal=21%
VDR_Q3	VDR_Q3		223	0.195357	0.860572	0.777311	0.845795	1	3271	tags=14%, list=15%, signal=17%
CRX_Q4	CRX_Q4		257	0.207429	0.85954	0.810101	0.84616	1	4298	tags=20%, list=20%, signal=25%
LMO2COM_01	LMO2COM_01		249	0.18103	0.857707	0.810976	0.848218	1	3992	tags=17%, list=18%, signal=20%
MYB_Q5_01	MYB_Q5_01		256	0.196282	0.855237	0.805845	0.851734	1	3953	tags=20%, list=18%, signal=24%
CETS1P54_01	CETS1P54_01		253	0.191873	0.848524	0.695049	0.864802	1	5192	tags=24%, list=24%, signal=31%
ZNF784_TARGET_GENES	ZNF784_TARGET_GENES		471	0.205358	0.842628	0.669323	0.875961	1	5034	tags=25%, list=23%, signal=31%
RORA_TARGET_GENES	RORA_TARGET_GENES		232	0.223025	0.84252	0.626243	0.874017	1	5456	tags=28%, list=25%, signal=36%
EGR_Q6	EGR_Q6		262	0.207539	0.841425	0.7625	0.87427	1	3492	tags=19%, list=16%, signal=22%
CDP_01	CDP_01		86	0.227783	0.837833	0.763314	0.879653	1	3184	tags=16%, list=15%, signal=19%
AP4_Q6_01	AP4_Q6_01		244	0.181849	0.836465	0.891616	0.880409	1	5007	tags=23%, list=23%, signal=29%
PPARGC1A_TARGET_GENES	PPARGC1A_TARGET_GENES		83	0.221418	0.831013	0.61523	0.889192	1	2077	tags=13%, list=10%, signal=15%
ATGGYGGA_UNKNOWN	ATGGYGGA_UNKNOWN		97	0.216965	0.830546	0.809709	0.888038	1	2394	tags=12%, list=11%, signal=14%
ZNF532_TARGET_GENES	ZNF532_TARGET_GENES		54	0.229457	0.828205	0.751908	0.890659	1	2264	tags=11%, list=10%, signal=12%
THRAP3_TARGET_GENES	THRAP3_TARGET_GENES		19	0.242855	0.828179	0.692149	0.888555	1	3900	tags=26%, list=18%, signal=32%
YTCCCRNNAGGY_UNKNOWN	YTCCCRNNAGGY_UNKNOWN		66	0.196203	0.827246	0.837675	0.888376	1	5640	tags=29%, list=26%, signal=39%
AR_03	AR_03		53	0.260578	0.826301	0.711967	0.888408	1	5301	tags=34%, list=24%, signal=45%
WWTAAGGC_UNKNOWN	WWTAAGGC_UNKNOWN		139	0.218238	0.825528	0.759414	0.887721	1	3543	tags=19%, list=16%, signal=23%
ZNF791_TARGET_GENES	ZNF791_TARGET_GENES		46	0.230385	0.824425	0.747346	0.887613	1	5599	tags=28%, list=26%, signal=38%
MIF1_01	MIF1_01		177	0.209506	0.822177	0.808333	0.889775	1	4213	tags=21%, list=19%, signal=26%
F10_TARGET_GENES	F10_TARGET_GENES		230	0.249277	0.820504	0.736626	0.891107	1	3625	tags=22%, list=17%, signal=26%
YATTNATC_UNKNOWN	YATTNATC_UNKNOWN		362	0.197737	0.818266	0.929607	0.893349	1	4443	tags=20%, list=20%, signal=25%
MSX1_01	MSX1_01		168	0.228518	0.816335	0.827368	0.894745	1	2383	tags=13%, list=11%, signal=14%
SP1_Q6_01	SP1_Q6_01		237	0.176388	0.81585	0.741935	0.893511	1	5857	tags=27%, list=27%, signal=37%
HEY2_TARGET_GENES	HEY2_TARGET_GENES		55	0.237889	0.811129	0.776265	0.900003	1	1092	tags=7%, list=5%, signal=8%
NFAT_Q6	NFAT_Q6		235	0.205623	0.810735	0.858038	0.898619	1	2659	tags=13%, list=12%, signal=15%
RP58_01	RP58_01		201	0.219513	0.805473	0.783613	0.905909	1	3917	tags=18%, list=18%, signal=22%
GR_Q6	GR_Q6		250	0.198882	0.80323	0.893701	0.907698	1	3149	tags=16%, list=14%, signal=19%
TCF11_01	TCF11_01		246	0.189301	0.80083	0.843373	0.909592	1	3976	tags=19%, list=18%, signal=23%
OVOL3_TARGET_GENES	OVOL3_TARGET_GENES		430	0.174011	0.796622	0.825743	0.914742	1	4884	tags=23%, list=22%, signal=30%
COREBINDINGFACTOR_Q6	COREBINDINGFACTOR_Q6		252	0.185235	0.796313	0.939024	0.91321	1	2800	tags=12%, list=13%, signal=13%
CDX2_Q5	CDX2_Q5		245	0.201305	0.795906	0.926733	0.911842	1	4001	tags=18%, list=18%, signal=22%
SMAD3_Q6	SMAD3_Q6		232	0.201251	0.795464	0.837161	0.910409	1	3958	tags=19%, list=18%, signal=23%
EVI1_05	EVI1_05		169	0.201805	0.794303	0.885437	0.910357	1	1919	tags=11%, list=9%, signal=12%
POU3F2_01	POU3F2_01		97	0.235051	0.794068	0.859438	0.908591	1	3986	tags=23%, list=18%, signal=28%
AP4_01	AP4_01		253	0.176399	0.79027	0.942505	0.912704	1	4728	tags=22%, list=22%, signal=28%
HMGB2_TARGET_GENES	HMGB2_TARGET_GENES		455	0.213482	0.789968	0.749499	0.911068	1	4056	tags=22%, list=19%, signal=27%
ZNF512B_TARGET_GENES	ZNF512B_TARGET_GENES		186	0.192748	0.788168	0.877016	0.911862	1	2902	tags=15%, list=13%, signal=17%
SETBP1_TARGET_GENES	SETBP1_TARGET_GENES		162	0.19702	0.787778	0.758416	0.9103	1	4562	tags=22%, list=21%, signal=27%
PBX1_01	PBX1_01		250	0.203611	0.786073	0.894737	0.91112	1	4447	tags=22%, list=20%, signal=27%
ZNF581_TARGET_GENES	ZNF581_TARGET_GENES		284	0.199722	0.784345	0.769531	0.911745	1	4835	tags=25%, list=22%, signal=31%
SYNCRIP_TARGET_GENES	SYNCRIP_TARGET_GENES		17	0.310632	0.783735	0.793319	0.910623	1	4543	tags=29%, list=21%, signal=37%
LMX1B_TARGET_GENES	LMX1B_TARGET_GENES		23	0.27045	0.779742	0.865421	0.914716	1	3468	tags=26%, list=16%, signal=31%
YRCCAKNNGNCGC_UNKNOWN	YRCCAKNNGNCGC_UNKNOWN		64	0.215949	0.776196	0.872117	0.91764	1	4158	tags=20%, list=19%, signal=25%
RSRFC4_Q2	RSRFC4_Q2		210	0.192893	0.776056	0.89613	0.915822	1	4184	tags=20%, list=19%, signal=25%
HTF_01	HTF_01		69	0.235369	0.775595	0.767925	0.91443	1	4116	tags=22%, list=19%, signal=27%
USF_Q6_01	USF_Q6_01		230	0.17999	0.764585	0.823985	0.92742	1	5196	tags=26%, list=24%, signal=34%
HOXD1_TARGET_GENES	HOXD1_TARGET_GENES		53	0.21757	0.757614	0.910305	0.934045	1	1855	tags=11%, list=9%, signal=12%
FOXJ2_TARGET_GENES	FOXJ2_TARGET_GENES		495	0.215834	0.757103	0.744467	0.932672	1	4027	tags=22%, list=19%, signal=26%
MAML1_TARGET_GENES	MAML1_TARGET_GENES		234	0.161157	0.756159	0.938144	0.931826	1	4678	tags=20%, list=22%, signal=25%
AP2REP_01	AP2REP_01		173	0.186878	0.75485	0.876827	0.931495	1	3479	tags=14%, list=16%, signal=17%
CEBPE_TARGET_GENES	CEBPE_TARGET_GENES		28	0.328267	0.754819	0.838446	0.929462	1	6700	tags=57%, list=31%, signal=82%
ELF5_TARGET_GENES	ELF5_TARGET_GENES		410	0.174703	0.754362	0.788187	0.92797	1	4253	tags=20%, list=20%, signal=24%
SUPT16H_TARGET_GENES	SUPT16H_TARGET_GENES		165	0.204716	0.753086	0.787056	0.927435	1	3958	tags=18%, list=18%, signal=21%
FREAC4_01	FREAC4_01		146	0.233686	0.750383	0.84778	0.928618	1	2976	tags=18%, list=14%, signal=20%
GTTGNYNNRGNAAC_UNKNOWN	GTTGNYNNRGNAAC_UNKNOWN		100	0.193876	0.747155	0.864754	0.930409	1	3093	tags=14%, list=14%, signal=16%
CDPCR3HD_01	CDPCR3HD_01		229	0.17373	0.739343	0.994141	0.93704	1	3616	tags=17%, list=17%, signal=21%
FOXQ1_TARGET_GENES	FOXQ1_TARGET_GENES		36	0.212025	0.73905	0.823045	0.935269	1	3383	tags=14%, list=16%, signal=16%
MEF2_01	MEF2_01		139	0.195597	0.736518	0.91875	0.935828	1	3793	tags=18%, list=17%, signal=22%
MEIS1AHOXA9_01	MEIS1AHOXA9_01		114	0.195536	0.734741	0.900844	0.935755	1	3451	tags=17%, list=16%, signal=20%
CDX1_TARGET_GENES	CDX1_TARGET_GENES		35	0.188515	0.734685	0.904277	0.933775	1	6375	tags=31%, list=29%, signal=44%
GAANYNYGACNY_UNKNOWN	GAANYNYGACNY_UNKNOWN		72	0.202424	0.732577	0.860125	0.933844	1	4988	tags=28%, list=23%, signal=36%
ARNT_01	ARNT_01		255	0.184635	0.721482	0.885496	0.942081	1	3779	tags=18%, list=17%, signal=21%
GTGGGTGK_UNKNOWN	GTGGGTGK_UNKNOWN		283	0.175911	0.714808	0.967078	0.945949	1	3441	tags=17%, list=16%, signal=20%
NKX25_01	NKX25_01		121	0.16271	0.702013	0.968421	0.954133	1	5895	tags=27%, list=27%, signal=37%
ALKBH3_TARGET_GENES	ALKBH3_TARGET_GENES		384	0.175285	0.696896	0.836292	0.955802	1	5799	tags=28%, list=27%, signal=38%
CHAF1A_TARGET_GENES	CHAF1A_TARGET_GENES		85	0.17034	0.69001	0.878788	0.958643	1	3771	tags=18%, list=17%, signal=21%
MEIS1BHOXA9_01	MEIS1BHOXA9_01		142	0.189586	0.687878	0.965932	0.958183	1	3417	tags=15%, list=16%, signal=17%
RYAAAKNNNNNNTTGW_UNKNOWN	RYAAAKNNNNNNTTGW_UNKNOWN		81	0.188686	0.68693	0.925403	0.956722	1	3970	tags=17%, list=18%, signal=21%
EMX1_TARGET_GENES	EMX1_TARGET_GENES		187	0.177378	0.681059	0.910853	0.958564	1	6088	tags=32%, list=28%, signal=43%
TMTCGCGANR_UNKNOWN	TMTCGCGANR_UNKNOWN		154	0.167759	0.676832	0.803213	0.959102	1	4942	tags=22%, list=23%, signal=28%
CASP8AP2_TARGET_GENES	CASP8AP2_TARGET_GENES		267	0.167722	0.648047	0.871032	0.971979	1	5028	tags=20%, list=23%, signal=26%
GTTNYYNNGGTNA_UNKNOWN	GTTNYYNNGGTNA_UNKNOWN		86	0.152367	0.554681	0.979592	0.994274	1	5415	tags=24%, list=25%, signal=32%
PPARA_01	PPARA_01		35	0.196126	0.539987	0.929961	0.994018	1	2953	tags=14%, list=14%, signal=17%

## Sheet: GSE98399-GSEA-C3 TFT-DOWN
NAME	GS<br> follow link to MSigDB	GS DETAILS	SIZE	ES	NES	NOM p-val	FDR q-val	FWER p-val	RANK AT MAX	LEADING EDGE
E2F_Q6_01	E2F_Q6_01	Details ...	225	-0.559667	-1.96427	0	0.00939915	0.009	2074	tags=28%, list=10%, signal=30%
CGGAARNGGCNG_UNKNOWN	CGGAARNGGCNG_UNKNOWN	Details ...	52	-0.555938	-1.96082	0	0.00519958	0.01	3	tags=4%, list=0%, signal=4%
E2F_03	E2F_03	Details ...	227	-0.539873	-1.92229	0.00422833	0.00980939	0.021	3458	tags=36%, list=16%, signal=42%
SGCGSSAAA_E2F1DP2_01	SGCGSSAAA_E2F1DP2_01	Details ...	158	-0.540127	-1.89504	0.00407332	0.0148179	0.032	3209	tags=39%, list=15%, signal=45%
E2F1_Q6_01	E2F1_Q6_01	Details ...	233	-0.454619	-1.87175	0	0.0165649	0.04	3237	tags=30%, list=15%, signal=34%
E2F1DP1_01	E2F1DP1_01	Details ...	224	-0.490576	-1.86247	0.00413223	0.01559	0.043	3209	tags=33%, list=15%, signal=38%
E2F1DP2_01	E2F1DP2_01	Details ...	224	-0.490576	-1.86247	0.00413223	0.0133629	0.043	3209	tags=33%, list=15%, signal=38%
E2F4DP2_01	E2F4DP2_01	Details ...	224	-0.490576	-1.86247	0.00413223	0.0116925	0.043	3209	tags=33%, list=15%, signal=38%
KTGGYRSGAA_UNKNOWN	KTGGYRSGAA_UNKNOWN	Details ...	71	-0.540582	-1.86082	0.00806452	0.0105045	0.043	1612	tags=30%, list=7%, signal=32%
E2F_Q3_01	E2F_Q3_01	Details ...	219	-0.528041	-1.85933	0	0.00955401	0.043	2074	tags=27%, list=10%, signal=29%
E2F4DP1_01	E2F4DP1_01	Details ...	228	-0.490643	-1.85692	0.00421053	0.00952889	0.045	3353	tags=34%, list=15%, signal=40%
E2F_02	E2F_02	Details ...	224	-0.49009	-1.85587	0.00417537	0.00890195	0.046	3209	tags=33%, list=15%, signal=38%
E2F1_Q6	E2F1_Q6	Details ...	224	-0.511783	-1.85476	0.0083682	0.00895074	0.049	2074	tags=28%, list=10%, signal=31%
E2F_Q6	E2F_Q6	Details ...	220	-0.503535	-1.8455	0.0123457	0.00954117	0.056	2074	tags=27%, list=10%, signal=30%
E2F_Q4_01	E2F_Q4_01	Details ...	222	-0.516047	-1.83715	0	0.00993383	0.059	2074	tags=27%, list=10%, signal=30%
E2F1_Q4_01	E2F1_Q4_01	Details ...	213	-0.511147	-1.82846	0.00422833	0.01019	0.065	1667	tags=25%, list=8%, signal=27%
E2F_Q4	E2F_Q4	Details ...	222	-0.499204	-1.8119	0.0124481	0.0113858	0.07	2074	tags=27%, list=10%, signal=30%
E2F1DP1RB_01	E2F1DP1RB_01	Details ...	221	-0.467295	-1.79188	0.00828157	0.0129932	0.091	3353	tags=31%, list=15%, signal=37%
E2F1_Q3	E2F1_Q3	Details ...	233	-0.47155	-1.77344	0.00409836	0.0142248	0.101	2074	tags=25%, list=10%, signal=27%
E2F_01	E2F_01	Details ...	62	-0.496005	-1.76897	0.00416667	0.0140659	0.103	3165	tags=35%, list=15%, signal=41%
E2F_Q3	E2F_Q3	Details ...	211	-0.478252	-1.74361	0.00420168	0.0180384	0.141	2000	tags=25%, list=9%, signal=27%
E2F1_Q3_01	E2F1_Q3_01	Details ...	241	-0.395111	-1.74235	0	0.0174679	0.142	1612	tags=15%, list=7%, signal=16%
RBL1_TARGET_GENES	RBL1_TARGET_GENES	Details ...	38	-0.491901	-1.73825	0.0163265	0.0168131	0.142	5585	tags=45%, list=26%, signal=60%
E2F1_Q4	E2F1_Q4	Details ...	236	-0.388481	-1.70081	0	0.0230288	0.203	3581	tags=25%, list=16%, signal=30%
AHRARNT_02	AHRARNT_02	Details ...	15	-0.647931	-1.68692	0.0184805	0.0252331	0.221	3	tags=7%, list=0%, signal=7%
MTHFD1_TARGET_GENES	MTHFD1_TARGET_GENES	Details ...	19	-0.546996	-1.56087	0.0528455	0.0898274	0.487	3228	tags=32%, list=15%, signal=37%
PSMB5_TARGET_GENES	PSMB5_TARGET_GENES	Details ...	224	-0.394504	-1.52049	0.0295276	0.127188	0.58	2495	tags=20%, list=11%, signal=22%
EGR3_01	EGR3_01	Details ...	82	-0.404872	-1.50578	0.00204082	0.138441	0.62	1850	tags=13%, list=9%, signal=15%
IRX3_TARGET_GENES	IRX3_TARGET_GENES	Details ...	46	-0.46924	-1.49687	0.0869565	0.144283	0.645	3444	tags=33%, list=16%, signal=39%
SRF_01	SRF_01	Details ...	51	-0.58882	-1.48413	0.0115607	0.153882	0.673	50	tags=10%, list=0%, signal=10%
EPC1_TARGET_GENES	EPC1_TARGET_GENES	Details ...	326	-0.32734	-1.4553	0.112051	0.190051	0.741	5014	tags=33%, list=23%, signal=42%
EVI1_01	EVI1_01	Details ...	16	-0.520662	-1.43754	0.0541082	0.214719	0.784	1628	tags=25%, list=7%, signal=27%
YYCATTCAWW_UNKNOWN	YYCATTCAWW_UNKNOWN	Details ...	184	-0.376664	-1.42173	0.0273973	0.238685	0.815	4430	tags=30%, list=20%, signal=37%
KMCATNNWGGA_UNKNOWN	KMCATNNWGGA_UNKNOWN	Details ...	91	-0.343507	-1.40942	0.0454545	0.25741	0.837	1812	tags=10%, list=8%, signal=11%
ZNF239_TARGET_GENES	ZNF239_TARGET_GENES	Details ...	32	-0.512343	-1.39984	0.0444015	0.273228	0.854	3296	tags=25%, list=15%, signal=29%
RNCTGNYNRNCTGNY_UNKNOWN	RNCTGNYNRNCTGNY_UNKNOWN	Details ...	76	-0.340152	-1.3956	0.0393375	0.276019	0.859	2861	tags=18%, list=13%, signal=21%
MAPK3_TARGET_GENES	MAPK3_TARGET_GENES	Details ...	71	-0.361113	-1.39397	0.0778947	0.272026	0.863	4952	tags=34%, list=23%, signal=44%
HJURP_TARGET_GENES	HJURP_TARGET_GENES	Details ...	27	-0.421525	-1.39092	0.132653	0.272486	0.871	4765	tags=33%, list=22%, signal=43%
AP1_01	AP1_01	Details ...	254	-0.387485	-1.38274	0.0310078	0.2846	0.881	4279	tags=29%, list=20%, signal=35%
WYAAANNRNNNGCG_UNKNOWN	WYAAANNRNNNGCG_UNKNOWN	Details ...	60	-0.332849	-1.38122	0.0101626	0.280975	0.881	81	tags=3%, list=0%, signal=3%
MYC_Q2	MYC_Q2	Details ...	178	-0.299749	-1.37886	0.0533049	0.279807	0.884	5281	tags=30%, list=24%, signal=39%
ZNF774_TARGET_GENES	ZNF774_TARGET_GENES	Details ...	21	-0.486615	-1.3752	0.0968992	0.282564	0.889	5847	tags=48%, list=27%, signal=65%
GATGKMRGCG_UNKNOWN	GATGKMRGCG_UNKNOWN	Details ...	61	-0.387166	-1.37356	0.0625	0.279773	0.89	4852	tags=26%, list=22%, signal=34%
NERF_Q2	NERF_Q2	Details ...	242	-0.301557	-1.35405	0.0418251	0.323736	0.932	3051	tags=19%, list=14%, signal=21%
NFY_01	NFY_01	Details ...	236	-0.282797	-1.34894	0	0.329815	0.934	3095	tags=20%, list=14%, signal=23%
FOXJ2_01	FOXJ2_01	Details ...	182	-0.332804	-1.3476	0.00811359	0.325658	0.934	3249	tags=23%, list=15%, signal=27%
ZF5_01	ZF5_01	Details ...	224	-0.279885	-1.33486	0.0491803	0.354563	0.954	2937	tags=16%, list=14%, signal=18%
EGFR_TARGET_GENES	EGFR_TARGET_GENES	Details ...	23	-0.44564	-1.3269	0.103672	0.373539	0.963	4155	tags=30%, list=19%, signal=38%
ATF_B	ATF_B	Details ...	183	-0.323431	-1.31701	0.0203666	0.396248	0.971	3001	tags=19%, list=14%, signal=21%
GTF2E2_TARGET_GENES	GTF2E2_TARGET_GENES	Details ...	287	-0.30421	-1.31655	0.104384	0.389746	0.972	2266	tags=13%, list=10%, signal=14%
NFE2_01	NFE2_01	Details ...	256	-0.336599	-1.31057	0.0464217	0.401936	0.974	4264	tags=25%, list=20%, signal=31%
NUFIP1_TARGET_GENES	NUFIP1_TARGET_GENES	Details ...	38	-0.436244	-1.30528	0.134615	0.412706	0.977	987	tags=13%, list=5%, signal=14%
AP1FJ_Q2	AP1FJ_Q2	Details ...	257	-0.354552	-1.30338	0.0461538	0.4106	0.977	4279	tags=28%, list=20%, signal=34%
PAX8_01	PAX8_01	Details ...	38	-0.396021	-1.30196	0.0926641	0.407982	0.977	6229	tags=42%, list=29%, signal=59%
CREB_Q2_01	CREB_Q2_01	Details ...	217	-0.294055	-1.29783	0.0414938	0.414551	0.978	2862	tags=17%, list=13%, signal=19%
USF_C	USF_C	Details ...	273	-0.285854	-1.29655	0.0869565	0.411563	0.978	4767	tags=30%, list=22%, signal=38%
BRN2_01	BRN2_01	Details ...	227	-0.28726	-1.29531	0.0354331	0.408423	0.978	1174	tags=7%, list=5%, signal=7%
BACH2_01	BACH2_01	Details ...	258	-0.333195	-1.29344	0.0494071	0.407375	0.98	3114	tags=22%, list=14%, signal=25%
MYCMAX_B	MYCMAX_B	Details ...	252	-0.287832	-1.28471	0.0679406	0.430369	0.98	5936	tags=35%, list=27%, signal=47%
TGASTMAGC_NFE2_01	TGASTMAGC_NFE2_01	Details ...	183	-0.341338	-1.28026	0.0984556	0.438493	0.985	3585	tags=26%, list=16%, signal=31%
FOXR2_TARGET_GENES	FOXR2_TARGET_GENES	Details ...	23	-0.405799	-1.27652	0.16701	0.44489	0.987	5288	tags=43%, list=24%, signal=57%
NRF2_Q4	NRF2_Q4	Details ...	243	-0.275812	-1.27061	0.0235294	0.459136	0.989	4264	tags=25%, list=20%, signal=30%
DROSHA_TARGET_GENES	DROSHA_TARGET_GENES	Details ...	42	-0.399518	-1.26699	0.196498	0.464486	0.989	3637	tags=17%, list=17%, signal=20%
HOXC11_TARGET_GENES	HOXC11_TARGET_GENES	Details ...	48	-0.337409	-1.26238	0.122363	0.475008	0.989	933	tags=10%, list=4%, signal=11%
GTF2A2_TARGET_GENES	GTF2A2_TARGET_GENES	Details ...	426	-0.259281	-1.2619	0.0762887	0.469036	0.989	2436	tags=12%, list=11%, signal=13%
ASXL2_TARGET_GENES	ASXL2_TARGET_GENES	Details ...	39	-0.46032	-1.26133	0.217899	0.464038	0.989	1329	tags=15%, list=6%, signal=16%
ZNF23_TARGET_GENES	ZNF23_TARGET_GENES	Details ...	15	-0.412568	-1.25843	0.167641	0.46751	0.991	1573	tags=20%, list=7%, signal=22%
ATF1_Q6	ATF1_Q6	Details ...	226	-0.278894	-1.25732	0.034749	0.464447	0.991	3226	tags=18%, list=15%, signal=21%
TBX1_TARGET_GENES	TBX1_TARGET_GENES	Details ...	183	-0.353499	-1.25548	0.204545	0.46415	0.994	3240	tags=27%, list=15%, signal=31%
LMTK3_TARGET_GENES	LMTK3_TARGET_GENES	Details ...	461	-0.248266	-1.24917	0.0447761	0.479818	0.995	5290	tags=28%, list=24%, signal=36%
MYCMAX_01	MYCMAX_01	Details ...	243	-0.277524	-1.24832	0.143158	0.475663	0.995	4877	tags=30%, list=22%, signal=39%
NME2_TARGET_GENES	NME2_TARGET_GENES	Details ...	60	-0.353675	-1.24823	0.08125	0.4693	0.995	2969	tags=25%, list=14%, signal=29%
SRF_C	SRF_C	Details ...	208	-0.318995	-1.24363	0.0789474	0.479266	0.995	1001	tags=8%, list=5%, signal=8%
CTNNB1_TARGET_GENES	CTNNB1_TARGET_GENES	Details ...	356	-0.292891	-1.24002	0.199616	0.487474	0.995	3111	tags=16%, list=14%, signal=19%
STAT3_02	STAT3_02	Details ...	140	-0.261099	-1.23498	0.0356436	0.500404	0.996	1823	tags=11%, list=8%, signal=12%
HDAC8_TARGET_GENES	HDAC8_TARGET_GENES	Details ...	133	-0.242719	-1.23278	0.141988	0.502463	0.998	3676	tags=22%, list=17%, signal=26%
CREBP1CJUN_01	CREBP1CJUN_01	Details ...	252	-0.278241	-1.22743	0.116327	0.515838	0.998	3001	tags=18%, list=14%, signal=20%
RRCCGTTA_UNKNOWN	RRCCGTTA_UNKNOWN	Details ...	86	-0.285575	-1.20878	0.154959	0.584462	1	3922	tags=26%, list=18%, signal=31%
GRE_C	GRE_C	Details ...	120	-0.281864	-1.2009	0.119522	0.61119	1	1968	tags=12%, list=9%, signal=13%
ZNF548_TARGET_GENES	ZNF548_TARGET_GENES	Details ...	54	-0.279698	-1.19257	0.140873	0.638165	1	1089	tags=9%, list=5%, signal=10%
ZNF436_TARGET_GENES	ZNF436_TARGET_GENES	Details ...	429	-0.267438	-1.19194	0.0764706	0.633179	1	3559	tags=21%, list=16%, signal=24%
TSHZ1_TARGET_GENES	TSHZ1_TARGET_GENES	Details ...	200	-0.261818	-1.19032	0.122568	0.632107	1	2794	tags=16%, list=13%, signal=18%
CAGNWMCNNNGAC_UNKNOWN	CAGNWMCNNNGAC_UNKNOWN	Details ...	81	-0.352176	-1.18737	0.227273	0.637355	1	3958	tags=25%, list=18%, signal=30%
MYBL1_TARGET_GENES	MYBL1_TARGET_GENES	Details ...	225	-0.280808	-1.18681	0.2167	0.632215	1	2690	tags=17%, list=12%, signal=19%
AP1_Q4_01	AP1_Q4_01	Details ...	249	-0.339207	-1.18032	0.227533	0.653652	1	4264	tags=28%, list=20%, signal=34%
CREBP1_Q2	CREBP1_Q2	Details ...	250	-0.279384	-1.17885	0.128205	0.652656	1	3467	tags=20%, list=16%, signal=24%
ZA_Q9UM89_TARGET_GENES	ZA_Q9UM89_TARGET_GENES	Details ...	59	-0.303476	-1.17873	0.189453	0.64568	1	1001	tags=8%, list=5%, signal=9%
HNF3_Q6	HNF3_Q6	Details ...	184	-0.297225	-1.17804	0.129167	0.641178	1	3128	tags=18%, list=14%, signal=21%
CREB_Q2	CREB_Q2	Details ...	255	-0.272369	-1.17523	0.143162	0.646726	1	3001	tags=16%, list=14%, signal=18%
PBXIP1_TARGET_GENES	PBXIP1_TARGET_GENES	Details ...	197	-0.223673	-1.17448	0.0857143	0.642923	1	2550	tags=13%, list=12%, signal=14%
TAZ_TARGET_GENES	TAZ_TARGET_GENES	Details ...	273	-0.290973	-1.17331	0.201536	0.641347	1	2743	tags=18%, list=13%, signal=21%
UBE2I_TARGET_GENES	UBE2I_TARGET_GENES	Details ...	74	-0.298533	-1.17088	0.202991	0.644546	1	2556	tags=16%, list=12%, signal=18%
BACH1_01	BACH1_01	Details ...	249	-0.322518	-1.16979	0.18618	0.642471	1	4264	tags=29%, list=20%, signal=35%
GCCNNNWTAAR_UNKNOWN	GCCNNNWTAAR_UNKNOWN	Details ...	143	-0.293803	-1.1638	0.138075	0.661521	1	2973	tags=17%, list=14%, signal=19%
IK3_01	IK3_01	Details ...	212	-0.282616	-1.16119	0.163065	0.66629	1	3190	tags=18%, list=15%, signal=21%
PBX1_02	PBX1_02	Details ...	125	-0.306516	-1.1605	0.166344	0.662688	1	3806	tags=25%, list=17%, signal=30%
ATF_01	ATF_01	Details ...	256	-0.263562	-1.1555	0.137045	0.678265	1	1473	tags=9%, list=7%, signal=10%
AP1_Q2	AP1_Q2	Details ...	251	-0.306165	-1.15535	0.234733	0.672172	1	3009	tags=20%, list=14%, signal=23%
HSF1_01	HSF1_01	Details ...	256	-0.274678	-1.1546	0.180894	0.668682	1	2356	tags=15%, list=11%, signal=16%
AP1_Q4	AP1_Q4	Details ...	259	-0.312983	-1.1532	0.216061	0.667606	1	3868	tags=26%, list=18%, signal=31%
AP1_C	AP1_C		264	-0.33055	-1.1528	0.26616	0.66299	1	4279	tags=28%, list=20%, signal=35%
NFXL1_TARGET_GENES	NFXL1_TARGET_GENES		377	-0.232908	-1.1516	0.148515	0.661646	1	3668	tags=19%, list=17%, signal=23%
ZNF677_TARGET_GENES	ZNF677_TARGET_GENES		143	-0.295619	-1.14969	0.303393	0.66392	1	3657	tags=20%, list=17%, signal=23%
CREB_Q4	CREB_Q4		260	-0.266163	-1.14188	0.23251	0.690963	1	3001	tags=16%, list=14%, signal=19%
NR0B1_TARGET_GENES	NR0B1_TARGET_GENES		318	-0.269515	-1.14124	0.25	0.687374	1	3793	tags=22%, list=17%, signal=26%
AP1_Q2_01	AP1_Q2_01		258	-0.315524	-1.14065	0.285441	0.683376	1	4541	tags=27%, list=21%, signal=34%
ARID3B_TARGET_GENES	ARID3B_TARGET_GENES		125	-0.261026	-1.13796	0.211268	0.688862	1	2737	tags=15%, list=13%, signal=17%
TGACCTTG_SF1_Q6	TGACCTTG_SF1_Q6		233	-0.238071	-1.13541	0.224335	0.693286	1	3533	tags=21%, list=16%, signal=24%
PAX2_01	PAX2_01		54	-0.297582	-1.13453	0.216216	0.691126	1	4825	tags=26%, list=22%, signal=33%
AML_Q6	AML_Q6		251	-0.269089	-1.13151	0.181467	0.698025	1	2370	tags=15%, list=11%, signal=16%
ZBTB5_TARGET_GENES	ZBTB5_TARGET_GENES		428	-0.25094	-1.12836	0.22619	0.704949	1	3986	tags=21%, list=18%, signal=26%
NEUROG3_TARGET_GENES	NEUROG3_TARGET_GENES		17	-0.307086	-1.12229	0.281746	0.725277	1	147	tags=6%, list=1%, signal=6%
LHX3_TARGET_GENES	LHX3_TARGET_GENES		20	-0.469697	-1.11606	0.369811	0.745224	1	730	tags=15%, list=3%, signal=16%
WDHD1_TARGET_GENES	WDHD1_TARGET_GENES		157	-0.242102	-1.11536	0.280412	0.74171	1	3612	tags=19%, list=17%, signal=23%
NFY_C	NFY_C		229	-0.222653	-1.11108	0.189621	0.75469	1	2074	tags=13%, list=10%, signal=14%
PXR_Q2	PXR_Q2		249	-0.262376	-1.11097	0.280603	0.748596	1	3787	tags=21%, list=17%, signal=25%
ATCMNTCCGY_UNKNOWN	ATCMNTCCGY_UNKNOWN		47	-0.304785	-1.10751	0.31185	0.757799	1	442	tags=9%, list=2%, signal=9%
GGCKCATGS_UNKNOWN	GGCKCATGS_UNKNOWN		65	-0.292127	-1.10373	0.286299	0.767951	1	3093	tags=22%, list=14%, signal=25%
CGTSACG_PAX3_B	CGTSACG_PAX3_B		142	-0.267451	-1.10267	0.218684	0.766211	1	1377	tags=9%, list=6%, signal=10%
ARHGAP35_TARGET_GENES	ARHGAP35_TARGET_GENES		87	-0.297946	-1.10178	0.356574	0.763301	1	2756	tags=14%, list=13%, signal=16%
TGACGTCA_ATF3_Q6	TGACGTCA_ATF3_Q6		223	-0.253825	-1.1005	0.301688	0.762662	1	3001	tags=17%, list=14%, signal=20%
PIT1_Q6	PIT1_Q6		221	-0.264403	-1.09974	0.278	0.759853	1	2937	tags=16%, list=14%, signal=18%
NR1I2_TARGET_GENES	NR1I2_TARGET_GENES		282	-0.25893	-1.09571	0.360887	0.772073	1	3421	tags=18%, list=16%, signal=22%
USF2_Q6	USF2_Q6		244	-0.231808	-1.09218	0.274793	0.781194	1	4722	tags=23%, list=22%, signal=29%
CREB_Q4_01	CREB_Q4_01		206	-0.252841	-1.09182	0.267894	0.776591	1	3001	tags=17%, list=14%, signal=19%
ZNF623_TARGET_GENES	ZNF623_TARGET_GENES		365	-0.206711	-1.09177	0.314779	0.770617	1	5122	tags=27%, list=24%, signal=35%
HFH3_01	HFH3_01		190	-0.254985	-1.09108	0.214433	0.767455	1	3312	tags=18%, list=15%, signal=21%
CCAWYNNGAAR_UNKNOWN	CCAWYNNGAAR_UNKNOWN		138	-0.271953	-1.08817	0.347328	0.773631	1	1367	tags=9%, list=6%, signal=10%
YGCGYRCGC_UNKNOWN	YGCGYRCGC_UNKNOWN		307	-0.212805	-1.08747	0.355789	0.770918	1	4519	tags=22%, list=21%, signal=28%
SRF_Q4	SRF_Q4		220	-0.261165	-1.08527	0.263158	0.774218	1	3918	tags=20%, list=18%, signal=24%
PPARG_01	PPARG_01		45	-0.287765	-1.08516	0.343454	0.768841	1	3321	tags=20%, list=15%, signal=24%
SRF_Q6	SRF_Q6		240	-0.264197	-1.08348	0.250493	0.770385	1	3918	tags=20%, list=18%, signal=24%
ZBTB1_TARGET_GENES	ZBTB1_TARGET_GENES		100	-0.294264	-1.0803	0.416335	0.778179	1	3095	tags=22%, list=14%, signal=26%
PRMT5_TARGET_GENES	PRMT5_TARGET_GENES		63	-0.338397	-1.07991	0.370656	0.77394	1	3799	tags=29%, list=17%, signal=35%
AHR_01	AHR_01		55	-0.291558	-1.07737	0.225873	0.778438	1	1474	tags=7%, list=7%, signal=8%
MYB_Q3	MYB_Q3		237	-0.229336	-1.07718	0.322457	0.773405	1	4602	tags=24%, list=21%, signal=30%
ATF6_01	ATF6_01		122	-0.268399	-1.07581	0.342857	0.773604	1	1827	tags=10%, list=8%, signal=11%
CREBP1_01	CREBP1_01		174	-0.244795	-1.07433	0.373518	0.774213	1	2265	tags=13%, list=10%, signal=14%
DBP_Q6	DBP_Q6		252	-0.228973	-1.07116	0.230453	0.78246	1	2777	tags=13%, list=13%, signal=15%
AP1_Q6	AP1_Q6		248	-0.302024	-1.07116	0.430476	0.776878	1	4279	tags=27%, list=20%, signal=33%
HLF_01	HLF_01		248	-0.259322	-1.06991	0.383104	0.777492	1	2914	tags=18%, list=13%, signal=21%
ZNF433_TARGET_GENES	ZNF433_TARGET_GENES		52	-0.284979	-1.06917	0.327968	0.775208	1	4965	tags=37%, list=23%, signal=47%
MCAATNNNNNGCG_UNKNOWN	MCAATNNNNNGCG_UNKNOWN		82	-0.239622	-1.06506	0.355422	0.787419	1	3272	tags=16%, list=15%, signal=19%
ALPHACP1_01	ALPHACP1_01		249	-0.234143	-1.06338	0.317269	0.788694	1	1399	tags=10%, list=6%, signal=11%
NMYC_01	NMYC_01		263	-0.226668	-1.06283	0.361522	0.78542	1	4675	tags=26%, list=21%, signal=33%
TGANNYRGCA_TCF11MAFG_01	TGANNYRGCA_TCF11MAFG_01		286	-0.238106	-1.06254	0.373563	0.781088	1	5407	tags=29%, list=25%, signal=38%
RYTGCNWTGGNR_UNKNOWN	RYTGCNWTGGNR_UNKNOWN		110	-0.24955	-1.06185	0.321862	0.77847	1	4825	tags=28%, list=22%, signal=36%
E4BP4_01	E4BP4_01		208	-0.255881	-1.06148	0.345679	0.774426	1	2602	tags=16%, list=12%, signal=18%
CCAWWNAAGG_SRF_Q4	CCAWWNAAGG_SRF_Q4		82	-0.323215	-1.06085	0.335354	0.771613	1	2351	tags=16%, list=11%, signal=18%
GCGNNANTTCC_UNKNOWN	GCGNNANTTCC_UNKNOWN		120	-0.240587	-1.06031	0.401247	0.768615	1	3339	tags=13%, list=15%, signal=16%
HNF3ALPHA_Q6	HNF3ALPHA_Q6		200	-0.292077	-1.05949	0.392578	0.766386	1	3249	tags=22%, list=15%, signal=25%
CDPCR1_01	CDPCR1_01		123	-0.313984	-1.05932	0.308668	0.762075	1	533	tags=6%, list=2%, signal=6%
CEBPGAMMA_Q6	CEBPGAMMA_Q6		240	-0.232577	-1.05625	0.320641	0.769947	1	3920	tags=22%, list=18%, signal=26%
YGACNNYACAR_UNKNOWN	YGACNNYACAR_UNKNOWN		91	-0.251537	-1.05573	0.373444	0.767115	1	2126	tags=11%, list=10%, signal=12%
ATF4_Q2	ATF4_Q2		242	-0.247444	-1.05535	0.395669	0.763647	1	2876	tags=16%, list=13%, signal=18%
CHOP_01	CHOP_01		216	-0.251827	-1.05468	0.365714	0.76143	1	4000	tags=24%, list=18%, signal=29%
TCF11MAFG_01	TCF11MAFG_01		191	-0.271495	-1.05336	0.421456	0.76154	1	5588	tags=29%, list=26%, signal=39%
ZNF26_TARGET_GENES	ZNF26_TARGET_GENES		22	-0.342105	-1.0521	0.358051	0.761508	1	3262	tags=27%, list=15%, signal=32%
HMGIY_Q6	HMGIY_Q6		235	-0.262679	-1.05069	0.366	0.762308	1	2963	tags=19%, list=14%, signal=22%
ZMYND11_TARGET_GENES	ZMYND11_TARGET_GENES		35	-0.27788	-1.04959	0.408829	0.762238	1	1503	tags=11%, list=7%, signal=12%
CCCNNNNNNAAGWT_UNKNOWN	CCCNNNNNNAAGWT_UNKNOWN		98	-0.224938	-1.04878	0.373444	0.760547	1	307	tags=4%, list=1%, signal=4%
ATF3_Q6	ATF3_Q6		241	-0.269398	-1.04837	0.403131	0.757468	1	3805	tags=22%, list=17%, signal=26%
WHN_B	WHN_B		245	-0.217054	-1.04764	0.326	0.755676	1	3165	tags=15%, list=15%, signal=17%
SNRNP70_TARGET_GENES	SNRNP70_TARGET_GENES		145	-0.187656	-1.04536	0.405117	0.759561	1	4624	tags=21%, list=21%, signal=26%
SRSF7_TARGET_GENES	SRSF7_TARGET_GENES		101	-0.240965	-1.04105	0.408511	0.77109	1	4431	tags=20%, list=20%, signal=25%
ZBED4_TARGET_GENES	ZBED4_TARGET_GENES		254	-0.264279	-1.04083	0.395918	0.767318	1	3002	tags=18%, list=14%, signal=20%
SRF_Q5_01	SRF_Q5_01		213	-0.265809	-1.03964	0.40519	0.767694	1	2946	tags=15%, list=14%, signal=18%
MCRS1_TARGET_GENES	MCRS1_TARGET_GENES		32	-0.351061	-1.0392	0.385106	0.764763	1	3354	tags=22%, list=15%, signal=26%
FREAC3_01	FREAC3_01		233	-0.256384	-1.038	0.38171	0.764677	1	3272	tags=18%, list=15%, signal=20%
SOX5_01	SOX5_01		256	-0.255879	-1.03393	0.394942	0.776105	1	2816	tags=16%, list=13%, signal=18%
IPF1_Q4	IPF1_Q4		241	-0.269757	-1.03308	0.436647	0.774945	1	1914	tags=13%, list=9%, signal=14%
FXR_Q3	FXR_Q3		109	-0.266843	-1.02785	0.397683	0.790261	1	2208	tags=13%, list=10%, signal=14%
GCGSCMNTTT_UNKNOWN	GCGSCMNTTT_UNKNOWN		68	-0.277719	-1.02632	0.474684	0.791898	1	1836	tags=15%, list=8%, signal=16%
DLX6_TARGET_GENES	DLX6_TARGET_GENES		487	-0.24971	-1.02623	0.417355	0.787721	1	4611	tags=24%, list=21%, signal=30%
SRPK1_TARGET_GENES	SRPK1_TARGET_GENES		325	-0.236229	-1.02557	0.420082	0.785647	1	3148	tags=14%, list=14%, signal=17%
RAX2_TARGET_GENES	RAX2_TARGET_GENES		64	-0.268725	-1.02315	0.390496	0.790592	1	4699	tags=27%, list=22%, signal=34%
NKX61_01	NKX61_01		226	-0.241049	-1.02231	0.374031	0.789409	1	2965	tags=14%, list=14%, signal=16%
EGR1_01	EGR1_01		259	-0.212885	-1.02038	0.429126	0.792032	1	1916	tags=8%, list=9%, signal=9%
CHAMP1_TARGET_GENES	CHAMP1_TARGET_GENES		167	-0.240449	-1.0182	0.389558	0.79685	1	3971	tags=22%, list=18%, signal=27%
AP1_Q6_01	AP1_Q6_01		255	-0.271413	-1.01626	0.438095	0.799947	1	4279	tags=25%, list=20%, signal=31%
NGFIC_01	NGFIC_01		242	-0.208613	-1.01371	0.424362	0.805238	1	1916	tags=8%, list=9%, signal=9%
CREB_02	CREB_02		247	-0.237108	-1.0119	0.491837	0.8079	1	3805	tags=19%, list=17%, signal=23%
AACWWCAANK_UNKNOWN	AACWWCAANK_UNKNOWN		142	-0.234464	-1.01085	0.447853	0.807747	1	3755	tags=19%, list=17%, signal=23%
WGGAATGY_TEF1_Q6	WGGAATGY_TEF1_Q6		357	-0.26141	-1.01017	0.466411	0.806039	1	2185	tags=14%, list=10%, signal=15%
RYTAAWNNNTGAY_UNKNOWN	RYTAAWNNNTGAY_UNKNOWN		60	-0.286582	-1.01014	0.466387	0.801737	1	1017	tags=8%, list=5%, signal=9%
GATA1_02	GATA1_02		235	-0.239483	-1.00984	0.410931	0.798756	1	2755	tags=15%, list=13%, signal=17%
YTTCCNNNGGAMR_UNKNOWN	YTTCCNNNGGAMR_UNKNOWN		49	-0.244716	-1.0095	0.471933	0.795993	1	3056	tags=18%, list=14%, signal=21%
MMEF2_Q6	MMEF2_Q6		262	-0.237357	-1.00888	0.460765	0.794351	1	4800	tags=25%, list=22%, signal=31%
TTCYRGAA_UNKNOWN	TTCYRGAA_UNKNOWN		313	-0.231889	-1.00768	0.445545	0.794554	1	2401	tags=14%, list=11%, signal=16%
OCT1_05	OCT1_05		237	-0.238873	-1.0045	0.425311	0.801742	1	2777	tags=14%, list=13%, signal=16%
HSF2_01	HSF2_01		239	-0.224473	-1.0039	0.473485	0.799711	1	3958	tags=20%, list=18%, signal=24%
CCAATNNSNNNGCG_UNKNOWN	CCAATNNSNNNGCG_UNKNOWN		57	-0.287829	-1.00385	0.478516	0.795666	1	1269	tags=14%, list=6%, signal=15%
TATA_01	TATA_01		234	-0.242723	-1.00374	0.469307	0.791999	1	2562	tags=15%, list=12%, signal=17%
HDAC4_TARGET_GENES	HDAC4_TARGET_GENES		446	-0.209428	-1.00272	0.471888	0.792067	1	4040	tags=21%, list=19%, signal=25%
MYCMAX_02	MYCMAX_02		257	-0.222522	-1.00271	0.468951	0.788074	1	4122	tags=21%, list=19%, signal=25%
YGTCCTTGR_UNKNOWN	YGTCCTTGR_UNKNOWN		88	-0.241654	-1.0023	0.465753	0.7855	1	3980	tags=20%, list=18%, signal=25%
DNMT1_TARGET_GENES	DNMT1_TARGET_GENES		187	-0.249195	-0.998959	0.493124	0.793254	1	6196	tags=36%, list=28%, signal=50%
ZNF292_TARGET_GENES	ZNF292_TARGET_GENES		22	-0.322812	-0.995943	0.466539	0.799925	1	4872	tags=32%, list=22%, signal=41%
ERR1_Q2	ERR1_Q2		253	-0.222306	-0.995102	0.518518	0.799167	1	2861	tags=15%, list=13%, signal=17%
CREB_01	CREB_01		255	-0.230421	-0.994645	0.459459	0.796804	1	2895	tags=16%, list=13%, signal=18%
EGR2_01	EGR2_01		187	-0.207205	-0.988637	0.46473	0.814181	1	3597	tags=14%, list=17%, signal=17%
ZNF529_TARGET_GENES	ZNF529_TARGET_GENES		36	-0.281333	-0.988287	0.487026	0.811408	1	2381	tags=14%, list=11%, signal=16%
PAX_Q6	PAX_Q6		248	-0.238225	-0.987631	0.516899	0.809753	1	3088	tags=17%, list=14%, signal=19%
HOXD11_TARGET_GENES	HOXD11_TARGET_GENES		122	-0.242844	-0.986386	0.5	0.810239	1	1172	tags=9%, list=5%, signal=9%
PU1_Q6	PU1_Q6		213	-0.206407	-0.985772	0.524193	0.808706	1	3174	tags=15%, list=15%, signal=17%
CTR9_TARGET_GENES	CTR9_TARGET_GENES		54	-0.258532	-0.985729	0.478088	0.804942	1	2980	tags=15%, list=14%, signal=17%
PAX6_01	PAX6_01		96	-0.26323	-0.983117	0.495833	0.809611	1	3592	tags=22%, list=17%, signal=26%
NPAT_TARGET_GENES	NPAT_TARGET_GENES		202	-0.244189	-0.982983	0.5054	0.8062	1	6245	tags=32%, list=29%, signal=45%
LYF1_01	LYF1_01		257	-0.239971	-0.98214	0.531191	0.805226	1	2618	tags=13%, list=12%, signal=14%
FOX_Q2	FOX_Q2		205	-0.249232	-0.981733	0.543897	0.802773	1	3024	tags=18%, list=14%, signal=21%
WCTCNATGGY_UNKNOWN	WCTCNATGGY_UNKNOWN		77	-0.208931	-0.981323	0.468127	0.800454	1	5014	tags=29%, list=23%, signal=37%
ZNF785_TARGET_GENES	ZNF785_TARGET_GENES		56	-0.277188	-0.980949	0.512821	0.798242	1	2454	tags=16%, list=11%, signal=18%
YY1_01	YY1_01		235	-0.21001	-0.980252	0.555785	0.796681	1	3012	tags=14%, list=14%, signal=16%
ETS2_B	ETS2_B		269	-0.250871	-0.979678	0.496183	0.795055	1	3179	tags=15%, list=15%, signal=18%
SS18_SSX1_FUSION_TARGET_GENES	SS18_SSX1_FUSION_TARGET_GENES		331	-0.221974	-0.978212	0.523529	0.796204	1	3413	tags=18%, list=16%, signal=22%
MYOGENIN_Q6	MYOGENIN_Q6		250	-0.221781	-0.974587	0.573674	0.80482	1	2469	tags=12%, list=11%, signal=13%
TET1_SPLICE_VARIANT_VP_DE456_TARGET_GENES	TET1_SPLICE_VARIANT_VP_DE456_TARGET_GENES		271	-0.20016	-0.974192	0.552147	0.802582	1	4685	tags=23%, list=22%, signal=28%
OCT1_03	OCT1_03		221	-0.217279	-0.972786	0.514735	0.803411	1	3687	tags=18%, list=17%, signal=22%
TCCCRNNRTGC_UNKNOWN	TCCCRNNRTGC_UNKNOWN		203	-0.233987	-0.970939	0.521739	0.805946	1	1789	tags=11%, list=8%, signal=12%
NKX6_1_TARGET_GENES	NKX6_1_TARGET_GENES		25	-0.328355	-0.969926	0.540952	0.805927	1	3754	tags=24%, list=17%, signal=29%
TAXCREB_01	TAXCREB_01		131	-0.217876	-0.969166	0.502066	0.805146	1	2862	tags=15%, list=13%, signal=17%
H1_6_TARGET_GENES	H1_6_TARGET_GENES		438	-0.18575	-0.968218	0.54326	0.804557	1	2310	tags=10%, list=11%, signal=11%
TOX4_TARGET_GENES	TOX4_TARGET_GENES		172	-0.252469	-0.966861	0.478079	0.805555	1	2079	tags=13%, list=10%, signal=14%
TTAYRTAA_E4BP4_01	TTAYRTAA_E4BP4_01		256	-0.213769	-0.966838	0.592437	0.802022	1	2134	tags=13%, list=10%, signal=14%
MYOD_01	MYOD_01		257	-0.238064	-0.966688	0.567925	0.799025	1	2903	tags=16%, list=13%, signal=18%
PCGF6_TARGET_GENES	PCGF6_TARGET_GENES		65	-0.286196	-0.966127	0.471058	0.797152	1	3061	tags=22%, list=14%, signal=25%
NCOA2_TARGET_GENES	NCOA2_TARGET_GENES		410	-0.206356	-0.965062	0.555556	0.796961	1	4059	tags=20%, list=19%, signal=24%
SRY_02	SRY_02		248	-0.249213	-0.964864	0.559761	0.79409	1	2787	tags=17%, list=13%, signal=19%
TTCNRGNNNNTTC_HSF_Q6	TTCNRGNNNNTTC_HSF_Q6		143	-0.242199	-0.964174	0.508163	0.793126	1	3600	tags=19%, list=17%, signal=22%
TAANNYSGCG_UNKNOWN	TAANNYSGCG_UNKNOWN		76	-0.268453	-0.962642	0.556025	0.794921	1	4219	tags=22%, list=19%, signal=28%
STAT5A_01	STAT5A_01		244	-0.235298	-0.962361	0.576471	0.792486	1	2239	tags=14%, list=10%, signal=15%
CTGRYYYNATT_UNKNOWN	CTGRYYYNATT_UNKNOWN		72	-0.251576	-0.961449	0.535865	0.791991	1	2523	tags=17%, list=12%, signal=19%
ZNF329_TARGET_GENES	ZNF329_TARGET_GENES		479	-0.22172	-0.95564	0.554435	0.807457	1	2234	tags=11%, list=10%, signal=12%
FOXD3_01	FOXD3_01		193	-0.239628	-0.955268	0.528571	0.805155	1	3015	tags=14%, list=14%, signal=16%
GCM_Q2	GCM_Q2		222	-0.206393	-0.953046	0.615238	0.808573	1	3292	tags=16%, list=15%, signal=19%
ZSCAN5C_TARGET_GENES	ZSCAN5C_TARGET_GENES		121	-0.277239	-0.947123	0.554688	0.823728	1	2463	tags=14%, list=11%, signal=16%
ZMYM2_TARGET_GENES	ZMYM2_TARGET_GENES		113	-0.259581	-0.946578	0.558767	0.821976	1	2172	tags=13%, list=10%, signal=15%
HNF3B_01	HNF3B_01		210	-0.282455	-0.943831	0.579654	0.827107	1	2199	tags=14%, list=10%, signal=15%
RBM15_TARGET_GENES	RBM15_TARGET_GENES		157	-0.207055	-0.943066	0.581781	0.82597	1	3946	tags=18%, list=18%, signal=22%
AR_01	AR_01		146	-0.214381	-0.942334	0.593928	0.824975	1	5317	tags=29%, list=24%, signal=38%
NKX2_3_TARGET_GENES	NKX2_3_TARGET_GENES		466	-0.193937	-0.940721	0.570577	0.826538	1	4682	tags=21%, list=22%, signal=27%
HMEF2_Q6	HMEF2_Q6		136	-0.253296	-0.940714	0.560461	0.823144	1	2797	tags=15%, list=13%, signal=17%
AML1_01	AML1_01		258	-0.215638	-0.939946	0.621832	0.822001	1	2271	tags=12%, list=10%, signal=14%
AML1_Q6	AML1_Q6		258	-0.215638	-0.939946	0.621832	0.818633	1	2271	tags=12%, list=10%, signal=14%
SF1_Q6	SF1_Q6		237	-0.183056	-0.938177	0.660819	0.820616	1	5399	tags=24%, list=25%, signal=31%
MAX_01	MAX_01		252	-0.194599	-0.935887	0.58209	0.824556	1	3932	tags=19%, list=18%, signal=23%
CSHL1_TARGET_GENES	CSHL1_TARGET_GENES		199	-0.230891	-0.934809	0.625	0.824393	1	3225	tags=18%, list=15%, signal=21%
ZNF236_TARGET_GENES	ZNF236_TARGET_GENES		226	-0.251173	-0.934542	0.563265	0.821805	1	3102	tags=18%, list=14%, signal=21%
ZNF667_TARGET_GENES	ZNF667_TARGET_GENES		129	-0.233834	-0.927097	0.567347	0.841208	1	5259	tags=27%, list=24%, signal=36%
TFIIA_Q6	TFIIA_Q6		243	-0.220914	-0.926628	0.633205	0.839296	1	3091	tags=16%, list=14%, signal=18%
HIVEP1_TARGET_GENES	HIVEP1_TARGET_GENES		129	-0.266142	-0.926085	0.633401	0.837644	1	2534	tags=16%, list=12%, signal=17%
PEA3_Q6	PEA3_Q6		251	-0.212893	-0.921823	0.653257	0.846971	1	2208	tags=12%, list=10%, signal=13%
MCM2_TARGET_GENES	MCM2_TARGET_GENES		76	-0.191324	-0.921284	0.6	0.845303	1	3618	tags=18%, list=17%, signal=22%
SOX10_TARGET_GENES	SOX10_TARGET_GENES		238	-0.234115	-0.913169	0.597328	0.866237	1	2831	tags=17%, list=13%, signal=19%
E47_01	E47_01		246	-0.234469	-0.912842	0.701172	0.863847	1	1871	tags=12%, list=9%, signal=13%
PCGF1_TARGET_GENES	PCGF1_TARGET_GENES		481	-0.207549	-0.911139	0.701245	0.865207	1	3282	tags=16%, list=15%, signal=19%
RACCACAR_AML_Q6	RACCACAR_AML_Q6		245	-0.22493	-0.91089	0.728516	0.862634	1	2328	tags=14%, list=11%, signal=16%
ATOH1_TARGET_GENES	ATOH1_TARGET_GENES		197	-0.219825	-0.910054	0.571429	0.862043	1	3881	tags=20%, list=18%, signal=24%
AREB6_03	AREB6_03		249	-0.230546	-0.91003	0.660342	0.858804	1	4012	tags=21%, list=18%, signal=25%
HMX1_01	HMX1_01		41	-0.263022	-0.906053	0.617834	0.866652	1	2937	tags=24%, list=14%, signal=28%
GATA4_Q3	GATA4_Q3		241	-0.216674	-0.905666	0.718876	0.864394	1	3152	tags=17%, list=14%, signal=20%
AACYNNNNTTCCS_UNKNOWN	AACYNNNNTTCCS_UNKNOWN		96	-0.179231	-0.905616	0.625514	0.861211	1	4949	tags=25%, list=23%, signal=32%
CREB_Q3	CREB_Q3		239	-0.212796	-0.90487	0.616302	0.860235	1	4105	tags=21%, list=19%, signal=26%
PITX1_TARGET_GENES	PITX1_TARGET_GENES		300	-0.223395	-0.902201	0.572581	0.864258	1	4864	tags=26%, list=22%, signal=33%
EVI1_03	EVI1_03		58	-0.268652	-0.897123	0.62753	0.874849	1	3009	tags=19%, list=14%, signal=22%
CMYB_01	CMYB_01		243	-0.168877	-0.895311	0.668699	0.87651	1	4122	tags=19%, list=19%, signal=23%
PAX3_B	PAX3_B		85	-0.220875	-0.894884	0.697769	0.874366	1	3179	tags=14%, list=15%, signal=16%
TASOR_TARGET_GENES	TASOR_TARGET_GENES		229	-0.215103	-0.894299	0.620902	0.872836	1	4085	tags=19%, list=19%, signal=23%
LFA1_Q6	LFA1_Q6		239	-0.212815	-0.892652	0.756238	0.874556	1	3346	tags=16%, list=15%, signal=19%
ER_Q6	ER_Q6		268	-0.191829	-0.88573	0.766798	0.890255	1	4953	tags=24%, list=23%, signal=31%
HOXB8_TARGET_GENES	HOXB8_TARGET_GENES		64	-0.208206	-0.883077	0.643564	0.894111	1	3021	tags=14%, list=14%, signal=16%
FOXO3_01	FOXO3_01		236	-0.239081	-0.880356	0.732558	0.898244	1	3272	tags=19%, list=15%, signal=22%
CIC_TARGET_GENES	CIC_TARGET_GENES		400	-0.199297	-0.879302	0.608247	0.8977	1	3845	tags=16%, list=18%, signal=19%
SIRT3_TARGET_GENES	SIRT3_TARGET_GENES		40	-0.181919	-0.878076	0.702703	0.897857	1	8216	tags=40%, list=38%, signal=64%
NRF2_01	NRF2_01		264	-0.195259	-0.876734	0.611452	0.89818	1	3946	tags=19%, list=18%, signal=23%
ZNF165_TARGET_GENES	ZNF165_TARGET_GENES		69	-0.234513	-0.875564	0.668024	0.89814	1	4698	tags=26%, list=22%, signal=33%
RGAANNTTC_HSF1_01	RGAANNTTC_HSF1_01		426	-0.191319	-0.871368	0.801556	0.905916	1	4127	tags=20%, list=19%, signal=24%
FOXC1_TARGET_GENES	FOXC1_TARGET_GENES		65	-0.203061	-0.870873	0.751012	0.903842	1	4845	tags=26%, list=22%, signal=34%
NRF1_Q6	NRF1_Q6		251	-0.185236	-0.869773	0.713098	0.903375	1	3823	tags=18%, list=18%, signal=22%
STAT5B_01	STAT5B_01		241	-0.22758	-0.867998	0.718929	0.904767	1	1691	tags=12%, list=8%, signal=12%
FOXJ2_02	FOXJ2_02		232	-0.241246	-0.866058	0.738878	0.906569	1	2595	tags=12%, list=12%, signal=14%
GATA3_01	GATA3_01		234	-0.187154	-0.863645	0.838095	0.909216	1	2111	tags=12%, list=10%, signal=13%
HIF1_Q5	HIF1_Q5		240	-0.199434	-0.863232	0.811716	0.906983	1	3145	tags=17%, list=14%, signal=19%
AR_Q6	AR_Q6		246	-0.181934	-0.863213	0.821053	0.903847	1	3820	tags=17%, list=18%, signal=20%
SREBP1_02	SREBP1_02		82	-0.199291	-0.863163	0.720472	0.900803	1	3344	tags=17%, list=15%, signal=20%
AFP1_Q6	AFP1_Q6		256	-0.20493	-0.862603	0.83	0.898955	1	2761	tags=12%, list=13%, signal=13%
ETS1_B	ETS1_B		257	-0.208934	-0.86063	0.670565	0.900911	1	3315	tags=16%, list=15%, signal=18%
CCGNMNNTNACG_UNKNOWN	CCGNMNNTNACG_UNKNOWN		74	-0.197425	-0.858885	0.709812	0.90218	1	4513	tags=22%, list=21%, signal=27%
HOXA4_Q2	HOXA4_Q2		256	-0.208958	-0.855451	0.822097	0.907365	1	3687	tags=18%, list=17%, signal=21%
HSF2_TARGET_GENES	HSF2_TARGET_GENES		212	-0.217101	-0.855092	0.670635	0.905175	1	5139	tags=32%, list=24%, signal=42%
OLF1_01	OLF1_01		261	-0.199113	-0.854391	0.824268	0.903754	1	1701	tags=8%, list=8%, signal=9%
ELK1_01	ELK1_01		265	-0.172098	-0.854263	0.826613	0.901024	1	4609	tags=20%, list=21%, signal=25%
AMEF2_Q6	AMEF2_Q6		249	-0.21464	-0.852703	0.771863	0.901525	1	3761	tags=19%, list=17%, signal=23%
EN1_01	EN1_01		108	-0.23377	-0.85211	0.722222	0.899795	1	3638	tags=19%, list=17%, signal=22%
TITF1_Q3	TITF1_Q3		227	-0.186858	-0.851041	0.850394	0.8993	1	3592	tags=15%, list=17%, signal=18%
ETF_Q6	ETF_Q6		112	-0.188595	-0.850079	0.745726	0.89846	1	4407	tags=16%, list=20%, signal=20%
RFX7_TARGET_GENES	RFX7_TARGET_GENES		440	-0.20196	-0.84933	0.717526	0.897082	1	4651	tags=23%, list=21%, signal=29%
FOXM1_01	FOXM1_01		236	-0.192655	-0.845665	0.870656	0.902694	1	2965	tags=14%, list=14%, signal=16%
RFX1_01	RFX1_01		243	-0.217601	-0.844493	0.727273	0.902398	1	3321	tags=16%, list=15%, signal=19%
HOXC13_TARGET_GENES	HOXC13_TARGET_GENES		100	-0.221928	-0.843583	0.736626	0.901307	1	3065	tags=18%, list=14%, signal=21%
AREB6_01	AREB6_01		256	-0.207562	-0.843103	0.762357	0.89943	1	3932	tags=18%, list=18%, signal=22%
YWATTWNNRGCT_UNKNOWN	YWATTWNNRGCT_UNKNOWN		70	-0.239992	-0.841291	0.705078	0.900449	1	2524	tags=13%, list=12%, signal=14%
HFH4_01	HFH4_01		190	-0.2113	-0.841187	0.855131	0.897775	1	3015	tags=14%, list=14%, signal=16%
AC118549_1_TARGET_GENES	AC118549_1_TARGET_GENES		265	-0.201548	-0.839687	0.761317	0.898157	1	3065	tags=14%, list=14%, signal=16%
STAT6_02	STAT6_02		247	-0.191023	-0.838098	0.860902	0.898563	1	4416	tags=20%, list=20%, signal=25%
TEL2_Q6	TEL2_Q6		231	-0.160098	-0.835648	0.762397	0.900694	1	3794	tags=17%, list=17%, signal=20%
PPARA_TARGET_GENES	PPARA_TARGET_GENES		56	-0.22258	-0.834337	0.691057	0.900339	1	4675	tags=25%, list=21%, signal=32%
MIER1_TARGET_GENES	MIER1_TARGET_GENES		315	-0.198181	-0.834271	0.869654	0.897507	1	3533	tags=18%, list=16%, signal=22%
CCCNNGGGAR_OLF1_01	CCCNNGGGAR_OLF1_01		312	-0.186122	-0.832949	0.848544	0.897569	1	2004	tags=7%, list=9%, signal=8%
EVI1_02	EVI1_02		129	-0.203755	-0.832589	0.809055	0.895317	1	3399	tags=18%, list=16%, signal=21%
MTF1_Q4	MTF1_Q4		244	-0.17991	-0.83111	0.846758	0.895527	1	4971	tags=22%, list=23%, signal=28%
CCANNAGRKGGC_UNKNOWN	CCANNAGRKGGC_UNKNOWN		115	-0.196411	-0.831039	0.882845	0.892878	1	5629	tags=26%, list=26%, signal=35%
NFE2L1_TARGET_GENES	NFE2L1_TARGET_GENES		385	-0.184616	-0.828567	0.764356	0.895068	1	4864	tags=24%, list=22%, signal=31%
PAX3_01	PAX3_01		20	-0.230677	-0.826756	0.75717	0.895973	1	5651	tags=35%, list=26%, signal=47%
RREB1_01	RREB1_01		204	-0.187093	-0.825714	0.832998	0.895148	1	1529	tags=7%, list=7%, signal=7%
ER_Q6_01	ER_Q6_01		264	-0.188338	-0.823588	0.898077	0.89641	1	5091	tags=26%, list=23%, signal=34%
GGAANCGGAANY_UNKNOWN	GGAANCGGAANY_UNKNOWN		103	-0.173539	-0.820086	0.699597	0.900264	1	4598	tags=19%, list=21%, signal=25%
SMTTTTGT_UNKNOWN	SMTTTTGT_UNKNOWN		391	-0.201969	-0.819984	0.823045	0.897596	1	2004	tags=10%, list=9%, signal=11%
LBP1_Q6	LBP1_Q6		215	-0.205724	-0.816899	0.782274	0.900726	1	1638	tags=8%, list=8%, signal=9%
ELK1_02	ELK1_02		243	-0.183009	-0.8156	0.707113	0.900425	1	4343	tags=20%, list=20%, signal=24%
THRA_TARGET_GENES	THRA_TARGET_GENES		35	-0.182745	-0.814055	0.837165	0.900359	1	3616	tags=14%, list=17%, signal=17%
CTCNANGTGNY_UNKNOWN	CTCNANGTGNY_UNKNOWN		85	-0.240134	-0.813823	0.723711	0.897991	1	4407	tags=32%, list=20%, signal=40%
FREAC7_01	FREAC7_01		191	-0.184864	-0.812926	0.956175	0.896834	1	2965	tags=14%, list=14%, signal=16%
AHRARNT_01	AHRARNT_01		135	-0.200136	-0.802464	0.864865	0.912998	1	3102	tags=14%, list=14%, signal=16%
KAT2A_TARGET_GENES	KAT2A_TARGET_GENES		82	-0.216019	-0.801959	0.737705	0.911063	1	5371	tags=29%, list=25%, signal=39%
ARGGGTTAA_UNKNOWN	ARGGGTTAA_UNKNOWN		115	-0.252045	-0.796754	0.869981	0.917152	1	1439	tags=9%, list=7%, signal=9%
ZNF560_TARGET_GENES	ZNF560_TARGET_GENES		43	-0.186076	-0.792049	0.843629	0.922266	1	3500	tags=21%, list=16%, signal=25%
SMAD4_Q6	SMAD4_Q6		229	-0.162429	-0.790371	0.953252	0.922475	1	4199	tags=17%, list=19%, signal=21%
ZID_01	ZID_01		250	-0.158682	-0.788778	0.941053	0.922169	1	4782	tags=22%, list=22%, signal=28%
CDPCR3_01	CDPCR3_01		54	-0.207815	-0.786145	0.87574	0.923174	1	5936	tags=37%, list=27%, signal=51%
TTANWNANTGGM_UNKNOWN	TTANWNANTGGM_UNKNOWN		58	-0.202816	-0.785583	0.923395	0.92132	1	3512	tags=17%, list=16%, signal=21%
NRSF_01	NRSF_01		92	-0.220984	-0.784981	0.760479	0.919374	1	4011	tags=18%, list=18%, signal=23%
YRTCANNRCGC_UNKNOWN	YRTCANNRCGC_UNKNOWN		61	-0.180093	-0.78416	0.881497	0.917774	1	3995	tags=18%, list=18%, signal=22%
YBX3_TARGET_GENES	YBX3_TARGET_GENES		161	-0.172161	-0.781503	0.739583	0.919065	1	4834	tags=20%, list=22%, signal=25%
NKX3A_01	NKX3A_01		222	-0.178827	-0.780231	0.921212	0.918258	1	3093	tags=13%, list=14%, signal=15%
CATRRAGC_UNKNOWN	CATRRAGC_UNKNOWN		133	-0.160167	-0.77603	0.94012	0.921579	1	4709	tags=17%, list=22%, signal=22%
SATB1_TARGET_GENES	SATB1_TARGET_GENES		140	-0.169868	-0.770472	0.902585	0.926894	1	1267	tags=6%, list=6%, signal=7%
STAT4_01	STAT4_01		253	-0.222574	-0.76956	0.823417	0.925432	1	4497	tags=25%, list=21%, signal=32%
HAND1_TARGET_GENES	HAND1_TARGET_GENES		394	-0.189332	-0.76503	0.793561	0.928948	1	4576	tags=24%, list=21%, signal=30%
HOXA10_TARGET_GENES	HOXA10_TARGET_GENES		220	-0.200342	-0.761252	0.868201	0.931489	1	5271	tags=26%, list=24%, signal=34%
LMNB2_TARGET_GENES	LMNB2_TARGET_GENES		32	-0.242188	-0.761176	0.860687	0.928852	1	4273	tags=28%, list=20%, signal=35%
TST1_01	TST1_01		243	-0.198276	-0.757814	0.955426	0.930278	1	3056	tags=15%, list=14%, signal=17%
E12_Q6	E12_Q6		253	-0.168642	-0.744868	0.975096	0.942763	1	3957	tags=17%, list=18%, signal=20%
E2A_Q2	E2A_Q2		234	-0.1745	-0.742541	0.97271	0.9426	1	2993	tags=13%, list=14%, signal=15%
LXR_Q3	LXR_Q3		77	-0.197087	-0.739463	0.88247	0.943323	1	1593	tags=9%, list=7%, signal=10%
HEN1_02	HEN1_02		191	-0.16064	-0.718432	0.923679	0.960804	1	4125	tags=16%, list=19%, signal=20%
P53_02	P53_02		236	-0.17755	-0.717644	0.929961	0.958669	1	3332	tags=13%, list=15%, signal=15%
GTTRYCATRR_UNKNOWN	GTTRYCATRR_UNKNOWN		164	-0.19041	-0.71737	0.889943	0.956138	1	3424	tags=17%, list=16%, signal=20%
RSRFC4_01	RSRFC4_01		238	-0.178283	-0.689696	0.975	0.974472	1	3347	tags=16%, list=15%, signal=19%
MLXIP_TARGET_GENES	MLXIP_TARGET_GENES		177	-0.166034	-0.689273	0.922156	0.971945	1	3868	tags=14%, list=18%, signal=16%
ZNF202_TARGET_GENES	ZNF202_TARGET_GENES		70	-0.182798	-0.686755	0.962193	0.970865	1	5317	tags=29%, list=24%, signal=38%
YAATNRNNNYNATT_UNKNOWN	YAATNRNNNYNATT_UNKNOWN		98	-0.194783	-0.682857	0.963636	0.97067	1	4778	tags=19%, list=22%, signal=25%
FOXD3_TARGET_GENES	FOXD3_TARGET_GENES		30	-0.226127	-0.681178	0.871345	0.968942	1	5962	tags=40%, list=27%, signal=55%
TTGCWCAAY_CEBPB_02	TTGCWCAAY_CEBPB_02		60	-0.219418	-0.678834	0.886538	0.967541	1	5355	tags=32%, list=25%, signal=42%
RFX1_02	RFX1_02		262	-0.155802	-0.672145	0.996169	0.968785	1	3162	tags=13%, list=15%, signal=15%
EVI1_06	EVI1_06		22	-0.220906	-0.670152	0.890805	0.967165	1	7890	tags=45%, list=36%, signal=71%
ZNF530_TARGET_GENES	ZNF530_TARGET_GENES		26	-0.259672	-0.66928	0.826511	0.964964	1	5613	tags=42%, list=26%, signal=57%
GABP_B	GABP_B		258	-0.137618	-0.658507	0.905858	0.967563	1	4733	tags=17%, list=22%, signal=22%
GKCGCNNNNNNNTGAYG_UNKNOWN	GKCGCNNNNNNNTGAYG_UNKNOWN		58	-0.183967	-0.646498	0.883721	0.970226	1	6070	tags=26%, list=28%, signal=36%

## Sheet: GSE98399-GSEA-GO-UPR 
NAME	GS<br> follow link to MSigDB	GS DETAILS	SIZE	ES	NES	NOM p-val	FDR q-val	FWER p-val	RANK AT MAX	LEADING EDGE
GO_PERK_MEDIATED_UNFOLDED_PROTEIN_RESPON	GO_PERK_MEDIATED_UNFOLDED_PROTEIN_RESPON	Details ...	21	-0.533806	-1.42975	0.088632	0.088632	0.046	1867	tags=24%, list=9%, signal=26%
GO_IRE1_MEDIATED_UNFOLDED_PROTEIN_RESPON	GO_IRE1_MEDIATED_UNFOLDED_PROTEIN_RESPON	Details ...	59	-0.189359	-0.90466	0.531429	0.535238	0.279	1657	tags=8%, list=8%, signal=9%
